# Supplementary material for: Dibut­yl[N-(5-chloro-2-oxidobenzyl­idene)-l-isoleucinato-κ3 O,N,O′]tin(IV)
Source: Acta Crystallogr Sect E Struct Rep Online. 2009 Oct 3;65(Pt 11):m1304. doi: 10.1107/S1600536809039245 (PMC2971207; doi:10.1107/S1600536809039245)
Supplement: Supplementary file 1 [file e-65-m1304-sup1.cif]

##############################################################################
###                                                                        ###
###        Electronic paper (Acta Crystallographica Section E)             ###
###                                                                        ###
##############################################################################
#                                                                            #
# This CIF contains the data in a paper accepted for publication in Acta     #
# Crystallographica Section E. It conforms to the requirements of Notes      #
# for Authors for Section E, and has been peer reviewed under the auspices   #
# of the IUCr Commission on Journals.                                        #
#                                                                            #
# Full details of the Crystallographic Information File format               #
# are given in the paper "The Crystallographic Information File (CIF):       #
# a New Standard Archive File for Crystallography" by S. R. Hall, F. H.      #
# Allen and I. D. Brown [Acta Cryst. (1991), A47, 655-685].                  #
#                                                                            #
# The current version of the core CIF dictionary is obtainable from          #
# ftp://ftp.iucr.org/pub/cif_core.dic. The current version number is 2.4.    #
#                                                                            #
# Software is freely available for graphical display of the structure(s) in  #
# this CIF.  For information consult the CIF home page http://www.iucr.org/  #
# cif/home.html                                                              #
#                                                                            #
# This file may be used for bona fide research purposes within the           #
# scientific community so long as proper attribution is given to the journal # 
# article from which it was obtained.                                        #
#                                                                            #
##############################################################################
                                             
data_global
_audit_creation_method     SHELXL-97
_journal_data_validation_number     ?
_journal_date_recd_electronic     2009-09-07
_journal_date_accepted     2009-09-27
_journal_name_full     'Acta Crystallographica, Section E'
_journal_year     2009
_journal_volume     65
_journal_issue     11
_journal_page_first     m1304
_journal_page_last     m1304
_journal_paper_category     QM
_journal_coeditor_code     HG2563
_publ_contact_author_name     'Prof. Dang, Yan-Qiu'
_publ_contact_author_address
;
Department of Chemistry & chemical engineering
Binzhou University
Binzhou 256600
People's Republic of China
;
_publ_contact_author_email     'yanqiudang@163.com'
_publ_contact_author_fax     '86 0543 3190000'
_publ_contact_author_phone     '86 0543 3190000'
_publ_section_title
;\
Dibutyl[<i>N</i>-(5-chloro-2-oxidobenzylidene)-L-isoleucinato-\k^3^<i>O</i>,\
<i>N</i>,<i>O</i>']tin(IV)
;
loop_
    _publ_author_name
    _publ_author_address
    'Yang, Hong-Jun'
;
Research Center for Eco-Environmental Sciences Yellow River Delta
Binzhou University
Binzhou 256600
People's Republic of China
;
    'Dang, Yan-Qiu'
;
Department of Chemistry & Chemical Engineering
Binzhou University
Binzhou 256600
People's Republic of China
;
data_I
_audit_creation_method     SHELXL-97
_chemical_name_systematic
;
Dibutyl[<i>N</i>-(5-chloro-2-oxidobenzylidene)-L-isoleucinato-
\k^3^<i>O</i>,<i>N</i>,<i>O</i>']tin(IV)
;
_chemical_name_common     ?
_chemical_formula_moiety     'C21 H32 Cl N O3 Sn'
_chemical_formula_sum     'C21 H32 Cl N O3 Sn'
_chemical_formula_iupac     '[Sn (C4 H9)2 (C13 H14 Cl N O3)]'
_chemical_formula_weight     500.62
_chemical_melting_point     ?
_symmetry_cell_setting     orthorhombic
_symmetry_space_group_name_H-M     'P 21 21 21'
_symmetry_space_group_name_Hall     'P 2ac 2ab'
loop_
    _symmetry_equiv_pos_as_xyz
    'x, y, z'
    '-x+1/2, -y, z+1/2'
    '-x, y+1/2, -z+1/2'
    'x+1/2, -y+1/2, -z'
_cell_length_a     10.0545(14)
_cell_length_b     14.497(2)
_cell_length_c     15.953(2)
_cell_angle_alpha     90.00
_cell_angle_beta     90.00
_cell_angle_gamma     90.00
_cell_volume     2325.3(5)
_cell_formula_units_Z     4
_cell_measurement_reflns_used     5601
_cell_measurement_theta_min     2.40
_cell_measurement_theta_max     23.05
_cell_measurement_temperature     295(2)
_exptl_crystal_description     block
_exptl_crystal_colour     yellow
_exptl_crystal_size_max     0.35
_exptl_crystal_size_mid     0.22
_exptl_crystal_size_min     0.08
_exptl_crystal_density_diffrn     1.430
_exptl_crystal_density_meas     ?
_exptl_crystal_density_method     'not measured'
_exptl_crystal_F_000     1024
_exptl_absorpt_coefficient_mu     1.233
_exptl_absorpt_correction_type     multi-scan
_exptl_absorpt_process_details     '(SADABS; Bruker, 2002)'
_exptl_absorpt_correction_T_min     0.6722
_exptl_absorpt_correction_T_max     0.9078
_exptl_special_details
;
;
_diffrn_ambient_temperature     295(2)
_diffrn_radiation_type     MoK\a
_diffrn_radiation_wavelength     0.71073
_diffrn_radiation_source     'fine-focus sealed tube'
_diffrn_radiation_monochromator     graphite
_diffrn_measurement_device_type     'Bruker SMART APEX area-detector'
_diffrn_measurement_method     '\f and \w'
_diffrn_detector_area_resol_mean     ?
_diffrn_reflns_number     18112
_diffrn_reflns_av_R_equivalents     0.0364
_diffrn_reflns_av_sigmaI/netI     0.0335
_diffrn_reflns_theta_min     1.90
_diffrn_reflns_theta_max     26.00
_diffrn_reflns_theta_full     26.00
_diffrn_measured_fraction_theta_max     1.000
_diffrn_measured_fraction_theta_full     1.000
_diffrn_reflns_limit_h_min     -12
_diffrn_reflns_limit_h_max     12
_diffrn_reflns_limit_k_min     -17
_diffrn_reflns_limit_k_max     17
_diffrn_reflns_limit_l_min     -19
_diffrn_reflns_limit_l_max     19
_diffrn_standards_number     0
_diffrn_standards_interval_count     0
_diffrn_standards_interval_time     0
_diffrn_standards_decay_%     0
_refine_special_details
;
Refinement of <i>F</i>^2^ against ALL reflections. The weighted <i>R</i>-factor
<i>wR</i> and goodness of fit <i>S</i> are based on <i>F</i>^2^, conventional
<i>R</i>-factors <i>R</i> are based on <i>F</i>, with <i>F</i> set to zero for
negative <i>F</i>^2^. The threshold expression of <i>F</i>^2^ >
\s(<i>F</i>^2^) is used only for calculating <i>R</i>-factors(gt) <i>etc</i>.
and is not relevant to the choice of reflections for refinement.
<i>R</i>-factors based on <i>F</i>^2^ are statistically about twice as large
as those based on <i>F</i>, and <i>R</i>- factors based on ALL data will be
even larger.
;
_reflns_number_total     4574
_reflns_number_gt     3846
_reflns_threshold_expression     I>2\s(I)
_refine_ls_structure_factor_coef     Fsqd
_refine_ls_matrix_type     full
_refine_ls_R_factor_all     0.0497
_refine_ls_R_factor_gt     0.0403
_refine_ls_wR_factor_gt     0.0915
_refine_ls_wR_factor_ref     0.0969
_refine_ls_goodness_of_fit_ref     1.045
_refine_ls_restrained_S_all     1.061
_refine_ls_number_reflns     4574
_refine_ls_number_parameters     257
_refine_ls_number_restraints     40
_refine_ls_hydrogen_treatment     constr
_refine_ls_weighting_scheme     calc
_refine_ls_weighting_details
         'calc w=1/[\s^2^(Fo^2^)+(0.0474P)^2^+0.7356P] where P=(Fo^2^+2Fc^2^)/3'
_atom_sites_solution_hydrogens     geom
_atom_sites_solution_primary     direct
_atom_sites_solution_secondary     difmap
_refine_ls_shift/su_max     0.001
_refine_ls_shift/su_mean     0.000
_refine_diff_density_max     0.508
_refine_diff_density_min     -0.544
_refine_ls_extinction_method     none
_refine_ls_extinction_coef     ?
_refine_ls_abs_structure_details     'Flack  (1983), 1978 Friedel pairs'
_refine_ls_abs_structure_Flack     0.00(4)
loop_
    _atom_type_symbol
    _atom_type_description
    _atom_type_scat_dispersion_real
    _atom_type_scat_dispersion_imag
    _atom_type_scat_source
    'C' 'C' 0.0033 0.0016
                         'International Tables Vol C Tables 4.2.6.8 and 6.1.1.4'
    'H' 'H' 0.0000 0.0000
                         'International Tables Vol C Tables 4.2.6.8 and 6.1.1.4'
    'N' 'N' 0.0061 0.0033
                         'International Tables Vol C Tables 4.2.6.8 and 6.1.1.4'
    'O' 'O' 0.0106 0.0060
                         'International Tables Vol C Tables 4.2.6.8 and 6.1.1.4'
    'Cl' 'Cl' 0.1484 0.1585
                         'International Tables Vol C Tables 4.2.6.8 and 6.1.1.4'
    'Sn' 'Sn' -0.6537 1.4246
                         'International Tables Vol C Tables 4.2.6.8 and 6.1.1.4'
_computing_data_collection     'SMART (Bruker, 2002)'
_computing_cell_refinement     'SAINT (Bruker, 2002)'
_computing_data_reduction     'SAINT (Bruker, 2002)'
_computing_structure_solution     'SHELXS97 (Sheldrick, 2008)'
_computing_structure_refinement     'SHELXL97 (Sheldrick, 2008)'
_computing_molecular_graphics     'ORTEP-3 for Windows (Farrugia, 1997)'
_computing_publication_material     'SHELXL97 (Sheldrick, 2008)'
loop_
    _atom_site_type_symbol
    _atom_site_label
    _atom_site_fract_x
    _atom_site_fract_y
    _atom_site_fract_z
    _atom_site_U_iso_or_equiv
    _atom_site_adp_type
    _atom_site_calc_flag
    _atom_site_refinement_flags
    _atom_site_occupancy
    _atom_site_disorder_assembly
    _atom_site_disorder_group
    Sn Sn1 0.57193(3) 1.00258(2) 0.124910(18) 0.06021(12) Uani d . 1 . .
    Cl Cl1 1.19119(17) 0.83857(14) 0.33475(12) 0.1064(6) Uani d . 1 . .
    N N1 0.6662(4) 0.8684(2) 0.1157(2) 0.0487(8) Uani d . 1 A .
    O O1 0.7029(4) 1.0206(2) 0.2248(2) 0.0767(10) Uani d . 1 A .
    O O2 0.4697(4) 0.9344(2) 0.0257(2) 0.0687(10) Uani d . 1 A .
    O O3 0.4602(5) 0.8138(3) -0.0595(2) 0.0863(12) Uani d . 1 . .
    C C1 0.8139(5) 0.9793(3) 0.2452(3) 0.0593(12) Uani d . 1 . .
    C C2 0.8952(5) 1.0175(4) 0.3079(3) 0.0662(14) Uani d . 1 A .
    H H2 0.8713 1.0736 0.3320 0.079 Uiso calc R 1 . .
    C C3 1.0080(5) 0.9745(4) 0.3343(3) 0.0731(16) Uani d . 1 . .
    H H3 1.0598 1.0009 0.3762 0.088 Uiso calc R 1 A .
    C C4 1.0458(5) 0.8911(4) 0.2988(3) 0.0634(13) Uani d . 1 A .
    C C5 0.9727(5) 0.8519(4) 0.2370(3) 0.0621(12) Uani d . 1 . .
    H H5 1.0000 0.7967 0.2128 0.075 Uiso calc R 1 A .
    C C6 0.8562(5) 0.8947(3) 0.2100(3) 0.0514(11) Uani d . 1 A .
    C C7 0.7776(5) 0.8442(3) 0.1488(3) 0.0501(11) Uani d . 1 . .
    H H7 0.8119 0.7877 0.1314 0.060 Uiso calc R 1 A .
    C C8 0.6029(5) 0.8014(3) 0.0581(3) 0.0531(11) Uani d . 1 . .
    H H8 0.6717 0.7745 0.0220 0.064 Uiso calc R 1 A .
    C C9 0.5027(5) 0.8536(4) 0.0029(3) 0.0633(13) Uani d . 1 A .
    C C10 0.5359(5) 0.7231(3) 0.1087(3) 0.0559(11) Uani d . 1 A .
    H H10 0.6024 0.7005 0.1487 0.067 Uiso calc R 1 . .
    C C11 0.4186(6) 0.7574(4) 0.1604(4) 0.0824(16) Uani d . 1 . .
    H H11A 0.3504 0.7800 0.1236 0.124 Uiso calc R 1 A .
    H H11B 0.4475 0.8062 0.1968 0.124 Uiso calc R 1 . .
    H H11C 0.3838 0.7075 0.1935 0.124 Uiso calc R 1 . .
    C C12 0.4958(6) 0.6414(4) 0.0554(4) 0.0749(16) Uani d . 1 . .
    H H12A 0.4561 0.5951 0.0915 0.090 Uiso calc R 1 A .
    H H12B 0.4279 0.6614 0.0162 0.090 Uiso calc R 1 . .
    C C13 0.6054(9) 0.5975(5) 0.0073(5) 0.127(3) Uani d U 1 A .
    H H13A 0.6356 0.6391 -0.0356 0.191 Uiso calc R 1 . .
    H H13B 0.5737 0.5417 -0.0182 0.191 Uiso calc R 1 . .
    H H13C 0.6777 0.5835 0.0444 0.191 Uiso calc R 1 . .
    C C14 0.4069(6) 1.0251(5) 0.2030(5) 0.109(2) Uani d PD 0.650(10) A 1
    H H14A 0.3707 0.9668 0.2222 0.131 Uiso calc PR 0.650(10) A 1
    H H14B 0.4324 1.0614 0.2515 0.131 Uiso calc PR 0.650(10) A 1
    C C15 0.3044(11) 1.0769(11) 0.1505(7) 0.129(4) Uani d PD 0.650(10) A 1
    H H15A 0.3501 1.1236 0.1180 0.154 Uiso calc PR 0.650(10) A 1
    H H15B 0.2643 1.0339 0.1113 0.154 Uiso calc PR 0.650(10) A 1
    C C16 0.1960(11) 1.1223(10) 0.1995(8) 0.121(4) Uani d PD 0.650(10) A 1
    H H16A 0.2284 1.1804 0.2215 0.145 Uiso calc PR 0.650(10) A 1
    H H16B 0.1725 1.0834 0.2467 0.145 Uiso calc PR 0.650(10) A 1
    C C17 0.0742(12) 1.1397(14) 0.1476(10) 0.127(5) Uani d PD 0.650(10) A 1
    H H17A 0.0058 1.1657 0.1823 0.191 Uiso calc PR 0.650(10) A 1
    H H17B 0.0435 1.0826 0.1240 0.191 Uiso calc PR 0.650(10) A 1
    H H17C 0.0954 1.1820 0.1032 0.191 Uiso calc PR 0.650(10) A 1
    C C14' 0.4069(6) 1.0251(5) 0.2030(5) 0.109(2) Uani d PDU 0.350(10) A 2
    H H14C 0.4107 0.9760 0.2443 0.131 Uiso calc PR 0.350(10) A 2
    H H14D 0.4273 1.0814 0.2331 0.131 Uiso calc PR 0.350(10) A 2
    C C15' 0.2619(12) 1.0331(14) 0.1803(17) 0.129(4) Uani d PDU 0.350(10) A 2
    H H15C 0.2061 1.0219 0.2289 0.154 Uiso calc PR 0.350(10) A 2
    H H15D 0.2386 0.9893 0.1368 0.154 Uiso calc PR 0.350(10) A 2
    C C16' 0.2453(19) 1.1319(14) 0.1492(18) 0.121(4) Uani d PDU 0.350(10) A 2
    H H16C 0.2594 1.1742 0.1954 0.145 Uiso calc PR 0.350(10) A 2
    H H16D 0.3121 1.1446 0.1068 0.145 Uiso calc PR 0.350(10) A 2
    C C17' 0.108(2) 1.148(2) 0.112(2) 0.127(5) Uani d PDU 0.350(10) A 2
    H H17D 0.0937 1.2130 0.1052 0.191 Uiso calc PR 0.350(10) A 2
    H H17E 0.0419 1.1234 0.1494 0.191 Uiso calc PR 0.350(10) A 2
    H H17F 0.1018 1.1179 0.0589 0.191 Uiso calc PR 0.350(10) A 2
    C C18 0.6505(7) 1.1061(4) 0.0462(4) 0.0822(17) Uani d . 1 A .
    H H18A 0.5828 1.1232 0.0057 0.099 Uiso calc R 1 . .
    H H18B 0.6693 1.1601 0.0800 0.099 Uiso calc R 1 . .
    C C19 0.7719(6) 1.0809(4) 0.0003(4) 0.0811(17) Uani d . 1 . .
    H H19A 0.7537 1.0276 -0.0346 0.097 Uiso calc R 1 A .
    H H19B 0.8403 1.0637 0.0402 0.097 Uiso calc R 1 . .
    C C20 0.8236(8) 1.1589(5) -0.0545(5) 0.110(2) Uani d . 1 A .
    H H20A 0.7520 1.1790 -0.0909 0.132 Uiso calc R 1 . .
    H H20B 0.8465 1.2104 -0.0185 0.132 Uiso calc R 1 . .
    C C21 0.9395(8) 1.1372(6) -0.1067(5) 0.131(3) Uani d . 1 . .
    H H21A 1.0188 1.1411 -0.0735 0.197 Uiso calc R 1 A .
    H H21B 0.9447 1.1804 -0.1522 0.197 Uiso calc R 1 . .
    H H21C 0.9307 1.0758 -0.1287 0.197 Uiso calc R 1 . .
loop_
    _atom_site_aniso_label
    _atom_site_aniso_U_11
    _atom_site_aniso_U_22
    _atom_site_aniso_U_33
    _atom_site_aniso_U_12
    _atom_site_aniso_U_13
    _atom_site_aniso_U_23
    Sn1 0.0721(2) 0.05157(17) 0.05693(18) 0.00367(19) -0.00498(14) -0.0011(2)
    Cl1 0.0716(10) 0.1423(15) 0.1053(12) 0.0123(11) -0.0282(9) -0.0046(11)
    N1 0.058(2) 0.0482(18) 0.0403(19) 0.0012(16) -0.0024(18) -0.0085(16)
    O1 0.090(3) 0.065(2) 0.075(2) 0.017(2) -0.019(2) -0.0294(17)
    O2 0.088(3) 0.060(2) 0.059(2) -0.0046(19) -0.0222(18) 0.0044(16)
    O3 0.128(3) 0.075(2) 0.056(2) -0.027(2) -0.030(2) -0.0001(19)
    C1 0.064(3) 0.062(3) 0.052(2) -0.003(2) 0.004(2) -0.011(2)
    C2 0.073(3) 0.069(3) 0.057(3) -0.004(3) 0.000(2) -0.026(2)
    C3 0.067(3) 0.104(5) 0.048(2) -0.022(3) -0.003(2) -0.008(3)
    C4 0.051(3) 0.084(4) 0.056(3) -0.003(2) -0.001(2) -0.001(3)
    C5 0.061(3) 0.071(3) 0.054(3) 0.000(2) 0.002(2) -0.009(2)
    C6 0.055(3) 0.058(3) 0.041(2) -0.006(2) 0.006(2) -0.009(2)
    C7 0.061(3) 0.045(2) 0.044(2) -0.004(2) 0.005(2) -0.0067(18)
    C8 0.061(3) 0.052(2) 0.047(2) -0.006(2) 0.001(2) -0.0088(19)
    C9 0.075(3) 0.069(3) 0.046(3) -0.024(3) -0.013(2) 0.010(2)
    C10 0.068(3) 0.050(2) 0.050(3) -0.008(2) -0.008(2) 0.0027(19)
    C11 0.094(4) 0.077(3) 0.076(3) -0.009(3) 0.013(3) 0.012(3)
    C12 0.090(4) 0.057(3) 0.079(4) -0.016(3) -0.002(3) -0.004(3)
    C13 0.142(6) 0.089(4) 0.152(6) -0.018(5) 0.027(5) -0.046(5)
    C14 0.088(4) 0.122(5) 0.116(5) 0.033(4) 0.019(4) -0.017(4)
    C15 0.096(6) 0.147(9) 0.142(8) 0.004(6) 0.031(6) -0.001(7)
    C16 0.120(7) 0.129(7) 0.114(8) 0.023(6) 0.012(6) 0.016(6)
    C17 0.116(7) 0.133(6) 0.134(10) -0.002(6) -0.017(7) -0.006(7)
    C14' 0.088(4) 0.122(5) 0.116(5) 0.033(4) 0.019(4) -0.017(4)
    C15' 0.096(6) 0.147(9) 0.142(8) 0.004(6) 0.031(6) -0.001(7)
    C16' 0.120(7) 0.129(7) 0.114(8) 0.023(6) 0.012(6) 0.016(6)
    C17' 0.116(7) 0.133(6) 0.134(10) -0.002(6) -0.017(7) -0.006(7)
    C18 0.111(5) 0.049(3) 0.087(4) -0.009(3) -0.004(4) 0.007(3)
    C19 0.089(4) 0.072(4) 0.082(4) -0.006(3) -0.002(3) 0.002(3)
    C20 0.122(6) 0.099(5) 0.108(5) -0.007(5) 0.022(5) 0.019(4)
    C21 0.133(7) 0.132(7) 0.129(7) -0.015(5) 0.038(6) 0.016(5)
_geom_special_details
;
All e.s.d.'s (except the e.s.d. in the dihedral angle between two l.s. planes)
are estimated using the full covariance matrix. The cell e.s.d.'s are taken
into account individually in the estimation of e.s.d.'s in distances, angles
and torsion angles; correlations between e.s.d.'s in cell parameters are only
used when they are defined by crystal symmetry. An approximate (isotropic)
treatment of cell e.s.d.'s is used for estimating e.s.d.'s involving l.s.
planes.
;
loop_
    _geom_bond_atom_site_label_1
    _geom_bond_atom_site_label_2
    _geom_bond_site_symmetry_2
    _geom_bond_distance
    _geom_bond_publ_flag
    Sn1 O1 . 2.083(3) y
    Sn1 C14 . 2.100(6) y
    Sn1 C18 . 2.110(6) y
    Sn1 O2 . 2.130(3) y
    Sn1 N1 . 2.169(3) y
    Cl1 C4 . 1.745(5) ?
    N1 C7 . 1.287(6) ?
    N1 C8 . 1.481(5) ?
    O1 C1 . 1.308(6) ?
    O2 C9 . 1.271(6) ?
    O3 C9 . 1.227(6) ?
    C1 C2 . 1.406(6) ?
    C1 C6 . 1.415(6) ?
    C2 C3 . 1.362(7) ?
    C2 H2 . 0.9300 ?
    C3 C4 . 1.388(7) ?
    C3 H3 . 0.9300 ?
    C4 C5 . 1.355(7) ?
    C5 C6 . 1.394(7) ?
    C5 H5 . 0.9300 ?
    C6 C7 . 1.454(6) ?
    C7 H7 . 0.9300 ?
    C8 C9 . 1.538(7) ?
    C8 C10 . 1.548(6) ?
    C8 H8 . 0.9800 ?
    C10 C12 . 1.513(7) ?
    C10 C11 . 1.523(7) ?
    C10 H10 . 0.9800 ?
    C11 H11A . 0.9600 ?
    C11 H11B . 0.9600 ?
    C11 H11C . 0.9600 ?
    C12 C13 . 1.486(9) ?
    C12 H12A . 0.9700 ?
    C12 H12B . 0.9700 ?
    C13 H13A . 0.9600 ?
    C13 H13B . 0.9600 ?
    C13 H13C . 0.9600 ?
    C14 C15 . 1.526(9) ?
    C14 H14A . 0.9700 ?
    C14 H14B . 0.9700 ?
    C15 C16 . 1.493(9) ?
    C15 H15A . 0.9700 ?
    C15 H15B . 0.9700 ?
    C16 C17 . 1.500(9) ?
    C16 H16A . 0.9700 ?
    C16 H16B . 0.9700 ?
    C17 H17A . 0.9600 ?
    C17 H17B . 0.9600 ?
    C17 H17C . 0.9600 ?
    C15' C16' . 1.525(10) ?
    C15' H15C . 0.9700 ?
    C15' H15D . 0.9700 ?
    C16' C17' . 1.518(10) ?
    C16' H16C . 0.9700 ?
    C16' H16D . 0.9700 ?
    C17' H17D . 0.9600 ?
    C17' H17E . 0.9600 ?
    C17' H17F . 0.9600 ?
    C18 C19 . 1.470(9) ?
    C18 H18A . 0.9700 ?
    C18 H18B . 0.9700 ?
    C19 C20 . 1.520(9) ?
    C19 H19A . 0.9700 ?
    C19 H19B . 0.9700 ?
    C20 C21 . 1.466(10) ?
    C20 H20A . 0.9700 ?
    C20 H20B . 0.9700 ?
    C21 H21A . 0.9600 ?
    C21 H21B . 0.9600 ?
    C21 H21C . 0.9600 ?
loop_
    _geom_angle_atom_site_label_1
    _geom_angle_atom_site_label_2
    _geom_angle_atom_site_label_3
    _geom_angle_site_symmetry_1
    _geom_angle_site_symmetry_3
    _geom_angle
    _geom_angle_publ_flag
    O1 Sn1 C14 . . 91.5(2) ?
    O1 Sn1 C18 . . 97.4(2) ?
    C14 Sn1 C18 . . 122.6(3) ?
    O1 Sn1 O2 . . 158.65(13) ?
    C14 Sn1 O2 . . 97.6(2) ?
    C18 Sn1 O2 . . 93.9(2) ?
    O1 Sn1 N1 . . 83.57(13) ?
    C14 Sn1 N1 . . 121.7(2) ?
    C18 Sn1 N1 . . 115.7(2) ?
    O2 Sn1 N1 . . 75.21(13) ?
    C7 N1 C8 . . 116.7(4) ?
    C7 N1 Sn1 . . 126.7(3) ?
    C8 N1 Sn1 . . 116.3(3) ?
    C1 O1 Sn1 . . 132.3(3) ?
    C9 O2 Sn1 . . 121.0(3) ?
    O1 C1 C2 . . 119.6(4) ?
    O1 C1 C6 . . 123.7(4) ?
    C2 C1 C6 . . 116.7(5) ?
    C3 C2 C1 . . 121.6(5) ?
    C3 C2 H2 . . 119.2 ?
    C1 C2 H2 . . 119.2 ?
    C2 C3 C4 . . 120.1(5) ?
    C2 C3 H3 . . 120.0 ?
    C4 C3 H3 . . 120.0 ?
    C5 C4 C3 . . 121.0(5) ?
    C5 C4 Cl1 . . 120.7(4) ?
    C3 C4 Cl1 . . 118.4(4) ?
    C4 C5 C6 . . 119.6(5) ?
    C4 C5 H5 . . 120.2 ?
    C6 C5 H5 . . 120.2 ?
    C5 C6 C1 . . 121.1(4) ?
    C5 C6 C7 . . 116.1(4) ?
    C1 C6 C7 . . 122.7(4) ?
    N1 C7 C6 . . 127.7(4) ?
    N1 C7 H7 . . 116.2 ?
    C6 C7 H7 . . 116.2 ?
    N1 C8 C9 . . 108.3(4) ?
    N1 C8 C10 . . 110.1(3) ?
    C9 C8 C10 . . 112.0(4) ?
    N1 C8 H8 . . 108.8 ?
    C9 C8 H8 . . 108.8 ?
    C10 C8 H8 . . 108.8 ?
    O3 C9 O2 . . 125.1(5) ?
    O3 C9 C8 . . 117.4(5) ?
    O2 C9 C8 . . 117.4(4) ?
    C12 C10 C11 . . 110.7(4) ?
    C12 C10 C8 . . 113.3(4) ?
    C11 C10 C8 . . 112.4(4) ?
    C12 C10 H10 . . 106.6 ?
    C11 C10 H10 . . 106.6 ?
    C8 C10 H10 . . 106.6 ?
    C10 C11 H11A . . 109.5 ?
    C10 C11 H11B . . 109.5 ?
    H11A C11 H11B . . 109.5 ?
    C10 C11 H11C . . 109.5 ?
    H11A C11 H11C . . 109.5 ?
    H11B C11 H11C . . 109.5 ?
    C13 C12 C10 . . 115.4(5) ?
    C13 C12 H12A . . 108.4 ?
    C10 C12 H12A . . 108.4 ?
    C13 C12 H12B . . 108.4 ?
    C10 C12 H12B . . 108.4 ?
    H12A C12 H12B . . 107.5 ?
    C12 C13 H13A . . 109.5 ?
    C12 C13 H13B . . 109.5 ?
    H13A C13 H13B . . 109.5 ?
    C12 C13 H13C . . 109.5 ?
    H13A C13 H13C . . 109.5 ?
    H13B C13 H13C . . 109.5 ?
    C15 C14 Sn1 . . 106.6(5) ?
    C15 C14 H14A . . 110.4 ?
    Sn1 C14 H14A . . 110.4 ?
    C15 C14 H14B . . 110.4 ?
    Sn1 C14 H14B . . 110.4 ?
    H14A C14 H14B . . 108.6 ?
    C16 C15 C14 . . 115.0(9) ?
    C16 C15 H15A . . 108.5 ?
    C14 C15 H15A . . 108.5 ?
    C16 C15 H15B . . 108.5 ?
    C14 C15 H15B . . 108.5 ?
    H15A C15 H15B . . 107.5 ?
    C15 C16 C17 . . 112.4(10) ?
    C15 C16 H16A . . 109.1 ?
    C17 C16 H16A . . 109.1 ?
    C15 C16 H16B . . 109.1 ?
    C17 C16 H16B . . 109.1 ?
    H16A C16 H16B . . 107.9 ?
    C16 C17 H17A . . 109.5 ?
    C16 C17 H17B . . 109.5 ?
    H17A C17 H17B . . 109.5 ?
    C16 C17 H17C . . 109.5 ?
    H17A C17 H17C . . 109.5 ?
    H17B C17 H17C . . 109.5 ?
    C16' C15' H15C . . 110.8 ?
    C16' C15' H15D . . 110.8 ?
    H15C C15' H15D . . 108.9 ?
    C17' C16' C15' . . 111.7(13) ?
    C17' C16' H16C . . 109.3 ?
    C15' C16' H16C . . 109.3 ?
    C17' C16' H16D . . 109.3 ?
    C15' C16' H16D . . 109.3 ?
    H16C C16' H16D . . 107.9 ?
    C16' C17' H17D . . 109.5 ?
    C16' C17' H17E . . 109.5 ?
    H17D C17' H17E . . 109.5 ?
    C16' C17' H17F . . 109.5 ?
    H17D C17' H17F . . 109.5 ?
    H17E C17' H17F . . 109.5 ?
    C19 C18 Sn1 . . 115.5(4) ?
    C19 C18 H18A . . 108.4 ?
    Sn1 C18 H18A . . 108.4 ?
    C19 C18 H18B . . 108.4 ?
    Sn1 C18 H18B . . 108.4 ?
    H18A C18 H18B . . 107.5 ?
    C18 C19 C20 . . 112.7(6) ?
    C18 C19 H19A . . 109.0 ?
    C20 C19 H19A . . 109.0 ?
    C18 C19 H19B . . 109.0 ?
    C20 C19 H19B . . 109.0 ?
    H19A C19 H19B . . 107.8 ?
    C21 C20 C19 . . 116.0(7) ?
    C21 C20 H20A . . 108.3 ?
    C19 C20 H20A . . 108.3 ?
    C21 C20 H20B . . 108.3 ?
    C19 C20 H20B . . 108.3 ?
    H20A C20 H20B . . 107.4 ?
    C20 C21 H21A . . 109.5 ?
    C20 C21 H21B . . 109.5 ?
    H21A C21 H21B . . 109.5 ?
    C20 C21 H21C . . 109.5 ?
    H21A C21 H21C . . 109.5 ?
    H21B C21 H21C . . 109.5 ?
loop_
    _geom_torsion_atom_site_label_1
    _geom_torsion_atom_site_label_2
    _geom_torsion_atom_site_label_3
    _geom_torsion_atom_site_label_4
    _geom_torsion_site_symmetry_1
    _geom_torsion_site_symmetry_2
    _geom_torsion_site_symmetry_3
    _geom_torsion_site_symmetry_4
    _geom_torsion
    _geom_torsion_publ_flag
    O1 Sn1 N1 C7 . . . . -16.9(4) ?
    C14 Sn1 N1 C7 . . . . -104.7(4) ?
    C18 Sn1 N1 C7 . . . . 78.3(4) ?
    O2 Sn1 N1 C7 . . . . 165.4(4) ?
    O1 Sn1 N1 C8 . . . . 170.1(3) ?
    C14 Sn1 N1 C8 . . . . 82.3(4) ?
    C18 Sn1 N1 C8 . . . . -94.7(3) ?
    O2 Sn1 N1 C8 . . . . -7.5(3) ?
    C14 Sn1 O1 C1 . . . . 141.6(5) ?
    C18 Sn1 O1 C1 . . . . -95.3(5) ?
    O2 Sn1 O1 C1 . . . . 26.2(8) ?
    N1 Sn1 O1 C1 . . . . 19.9(5) ?
    O1 Sn1 O2 C9 . . . . -7.7(7) ?
    C14 Sn1 O2 C9 . . . . -122.1(4) ?
    C18 Sn1 O2 C9 . . . . 114.3(4) ?
    N1 Sn1 O2 C9 . . . . -1.2(4) ?
    Sn1 O1 C1 C2 . . . . 167.9(4) ?
    Sn1 O1 C1 C6 . . . . -14.7(7) ?
    O1 C1 C2 C3 . . . . 176.5(5) ?
    C6 C1 C2 C3 . . . . -1.0(7) ?
    C1 C2 C3 C4 . . . . 0.5(8) ?
    C2 C3 C4 C5 . . . . 0.8(8) ?
    C2 C3 C4 Cl1 . . . . -180.0(4) ?
    C3 C4 C5 C6 . . . . -1.4(8) ?
    Cl1 C4 C5 C6 . . . . 179.3(4) ?
    C4 C5 C6 C1 . . . . 0.9(7) ?
    C4 C5 C6 C7 . . . . -174.8(4) ?
    O1 C1 C6 C5 . . . . -177.1(5) ?
    C2 C1 C6 C5 . . . . 0.3(7) ?
    O1 C1 C6 C7 . . . . -1.7(7) ?
    C2 C1 C6 C7 . . . . 175.7(4) ?
    C8 N1 C7 C6 . . . . -176.7(4) ?
    Sn1 N1 C7 C6 . . . . 10.4(7) ?
    C5 C6 C7 N1 . . . . 178.8(4) ?
    C1 C6 C7 N1 . . . . 3.1(7) ?
    C7 N1 C8 C9 . . . . -160.3(4) ?
    Sn1 N1 C8 C9 . . . . 13.4(4) ?
    C7 N1 C8 C10 . . . . 77.0(5) ?
    Sn1 N1 C8 C10 . . . . -109.4(4) ?
    Sn1 O2 C9 O3 . . . . -170.9(4) ?
    Sn1 O2 C9 C8 . . . . 9.5(6) ?
    N1 C8 C9 O3 . . . . 165.7(4) ?
    C10 C8 C9 O3 . . . . -72.6(6) ?
    N1 C8 C9 O2 . . . . -14.7(6) ?
    C10 C8 C9 O2 . . . . 107.0(5) ?
    N1 C8 C10 C12 . . . . -167.2(4) ?
    C9 C8 C10 C12 . . . . 72.2(5) ?
    N1 C8 C10 C11 . . . . 66.3(5) ?
    C9 C8 C10 C11 . . . . -54.2(5) ?
    C11 C10 C12 C13 . . . . -175.4(6) ?
    C8 C10 C12 C13 . . . . 57.3(7) ?
    O1 Sn1 C14 C15 . . . . 144.2(8) ?
    C18 Sn1 C14 C15 . . . . 44.4(9) ?
    O2 Sn1 C14 C15 . . . . -55.1(8) ?
    N1 Sn1 C14 C15 . . . . -132.4(8) ?
    Sn1 C14 C15 C16 . . . . -163.9(11) ?
    C14 C15 C16 C17 . . . . -157.9(12) ?
    O1 Sn1 C18 C19 . . . . 79.1(5) ?
    C14 Sn1 C18 C19 . . . . 175.7(4) ?
    O2 Sn1 C18 C19 . . . . -82.8(5) ?
    N1 Sn1 C18 C19 . . . . -7.3(5) ?
    Sn1 C18 C19 C20 . . . . -179.5(5) ?
    C18 C19 C20 C21 . . . . -176.0(6) ?
