# Supplementary material for: Dibut­yl[N-(5-chloro-2-oxidobenzyl­idene)-l-isoleucinato-κ3 O,N,O′]tin(IV)
Source: Acta Crystallogr Sect E Struct Rep Online. 2009 Oct 3;65(Pt 11):m1304. doi: 10.1107/S1600536809039245 (PMC2971207; doi:10.1107/S1600536809039245)
Supplement: Supplementary file 2 [file e-65-m1304-Isup2.hkl]

#
# h,k,l, Fc-squared, Fo-squared, sigma(Fo-squared) and status flag
#
data_I
_shelx_title ' A in P2(1)2(1)2(1)'
_shelx_refln_list_code          4
_shelx_F_calc_maximum      219.26
_exptl_crystal_F_000      1024.00
_reflns_d_resolution_high  0.8108
 
loop_
 _symmetry_equiv_pos_as_xyz
 'x, y, z'
 '-x+1/2, -y, z+1/2'
 '-x, y+1/2, -z+1/2'
 'x+1/2, -y+1/2, -z'
 
_cell_length_a    10.0545
_cell_length_b    14.4973
_cell_length_c    15.9528
_cell_angle_alpha  90.000
_cell_angle_beta   90.000
_cell_angle_gamma  90.000
 
_shelx_F_squared_multiplier     1.000
 
loop_
 _refln_index_h
 _refln_index_k
 _refln_index_l
 _refln_F_squared_calc
 _refln_F_squared_meas
 _refln_F_squared_sigma
 _refln_observed_status
   2   0   0    20570.67    18953.15    406.83 o
   4   0   0       13.97        8.80     11.95 o
   6   0   0     1942.81     1531.13     45.37 o
   8   0   0     3309.09     3543.22    160.82 o
  10   0   0       27.46       30.85     14.62 o
  12   0   0       43.53       33.22     23.72 o
   1   1   0    15497.80    14478.00    240.35 o
   2   1   0     1035.11     1313.60     23.00 o
   3   1   0    11509.04    11092.93    171.33 o
   4   1   0     1923.47     1892.13     34.82 o
   5   1   0     1996.14     1974.60     37.52 o
   6   1   0       56.22       63.09      6.73 o
   7   1   0       72.40       80.92     12.26 o
   8   1   0        0.46       -5.60      5.60 o
   9   1   0      653.04      611.05     30.62 o
  10   1   0       35.30       26.80     10.32 o
  11   1   0      360.43      472.20     34.63 o
  12   1   0       23.65        6.76     13.52 o
   0   2   0    42882.30    33310.37    865.32 o
   1   2   0      192.26      209.85      7.05 o
   2   2   0     4146.63     4089.50     65.29 o
   3   2   0     1656.71     1870.97     33.26 o
   4   2   0      663.30      721.77     16.88 o
   5   2   0      636.64      733.63     18.25 o
   6   2   0     5420.79     5420.86     91.58 o
   7   2   0       58.15       61.53      8.91 o
   8   2   0     1285.51     1312.58     35.92 o
   9   2   0        0.02        2.30      7.27 o
  10   2   0       10.52       27.38     18.09 o
  11   2   0        2.66      -11.90     16.63 o
  12   2   0       64.18       49.73     26.81 o
   1   3   0    10911.48    11172.86    187.79 o
   2   3   0       54.90       72.83      4.91 o
   3   3   0    11805.23    12475.09    193.13 o
   4   3   0        6.82        3.69      3.26 o
   5   3   0     5741.26     5495.69     91.19 o
   6   3   0        4.36        1.80      5.12 o
   7   3   0      155.00      177.66     15.86 o
   8   3   0       53.53       69.35     10.21 o
   9   3   0     1741.81     1773.73     52.39 o
  10   3   0        7.63       -1.53      9.84 o
  11   3   0      160.15      150.22     36.85 o
  12   3   0        0.12       -2.43     12.04 o
   0   4   0     2049.18     2186.19     54.21 o
   1   4   0     2009.98     2007.11     34.68 o
   2   4   0     9122.81     9934.95    169.88 o
   3   4   0       33.59       42.76      6.49 o
   4   4   0     1410.44     1453.10     32.65 o
   5   4   0      928.28      837.97     23.25 o
   6   4   0     7926.29     8374.46    136.92 o
   7   4   0        1.01        4.53      7.15 o
   8   4   0     1207.31     1127.34     38.24 o
   9   4   0        0.61        6.99      8.77 o
  10   4   0        0.95        3.53      9.30 o
  11   4   0        4.15        5.25     11.42 o
  12   4   0       60.60      108.66     32.18 o
   1   5   0     4693.15     5381.72    106.28 o
   2   5   0      777.21      842.91     21.52 o
   3   5   0    12474.38    12212.97    209.79 o
   4   5   0      963.89      995.89     22.20 o
   5   5   0     5135.39     5483.65     92.27 o
   6   5   0      136.58      137.28     12.29 o
   7   5   0       35.47       39.68      9.80 o
   8   5   0        0.04       -1.78     10.45 o
   9   5   0      915.26      951.65     42.77 o
  10   5   0      145.93      176.62     19.87 o
  11   5   0      100.06       98.05     23.08 o
   0   6   0    40605.26    36657.44    786.76 o
   1   6   0       76.70      106.38      7.18 o
   2   6   0     3129.49     3523.36     74.35 o
   3   6   0      137.08      145.19      9.61 o
   4   6   0       40.59       75.72      5.60 o
   5   6   0       82.29       97.19     10.74 o
   6   6   0     2038.68     2099.14     64.10 o
   7   6   0       68.22       57.24     11.21 o
   8   6   0     1620.66     1552.53     48.88 o
   9   6   0       18.75       23.66     11.07 o
  10   6   0       58.26       54.04     12.37 o
  11   6   0       28.98       23.02     12.72 o
   1   7   0     4219.27     4783.40     87.74 o
   2   7   0       42.10       63.58      9.53 o
   3   7   0    12664.66    11981.89    208.11 o
   4   7   0      301.17      267.67     15.50 o
   5   7   0     4227.84     3963.55     78.98 o
   6   7   0      355.69      295.24     22.16 o
   7   7   0      219.11      251.56     20.81 o
   8   7   0        0.05        5.89      9.31 o
   9   7   0      179.32      209.25     20.92 o
  10   7   0        0.38       12.51      9.98 o
  11   7   0      136.23      182.84     32.09 o
   0   8   0    16802.45    17880.23    403.71 o
   1   8   0       62.09       54.43      7.87 o
   2   8   0     3042.81     2990.82     60.09 o
   3   8   0       78.11       85.43      8.71 o
   4   8   0      664.92      620.82     38.58 o
   5   8   0      352.47      381.85     22.17 o
   6   8   0     1585.37     1521.44     46.75 o
   7   8   0      297.24      305.52     22.96 o
   8   8   0      726.83      677.82     32.38 o
   9   8   0       49.56       46.35     13.37 o
  10   8   0       12.21        2.83     10.06 o
  11   8   0       24.07       30.84     14.04 o
   1   9   0     3075.93     2920.82     59.51 o
   2   9   0      169.96      147.44     11.02 o
   3   9   0     5319.62     5182.33    103.87 o
   4   9   0       14.86       19.44      6.43 o
   5   9   0      712.75      680.15     28.25 o
   6   9   0       20.16       22.86     10.03 o
   7   9   0       15.09        9.54     10.06 o
   8   9   0      141.29      139.69     17.94 o
   9   9   0      404.60      409.62     33.79 o
  10   9   0        0.56        4.94     17.86 o
   0  10   0     4911.55     5105.52    148.99 o
   1  10   0      945.54      934.42     26.87 o
   2  10   0     1783.43     1742.33     41.78 o
   3  10   0      301.52      290.08     16.28 o
   4  10   0     1127.04     1142.84     36.14 o
   5  10   0        3.13       -7.29      7.29 o
   6  10   0     1612.36     1594.98     62.61 o
   7  10   0       29.08       51.75     12.77 o
   8  10   0      398.86      419.90     38.69 o
   9  10   0        0.82       20.53     11.41 o
  10  10   0       28.04       47.76     17.06 o
   1  11   0      922.22      885.75     27.28 o
   2  11   0       94.85       75.51     10.01 o
   3  11   0     2982.55     3011.66     74.22 o
   4  11   0      406.90      408.32     30.01 o
   5  11   0     1241.88     1110.48     39.21 o
   6  11   0        3.80       -0.85      8.82 o
   7  11   0       10.10       13.08     11.46 o
   8  11   0        3.76        2.98      9.83 o
   9  11   0      160.13      149.56     21.07 o
   0  12   0     3502.93     3397.65    114.80 o
   1  12   0      294.74      262.71     19.14 o
   2  12   0      588.51      570.65     21.98 o
   3  12   0      132.24      128.86     12.86 o
   4  12   0       43.61       78.39     16.91 o
   5  12   0       11.97       12.61     13.11 o
   6  12   0      799.19      735.62     33.78 o
   7  12   0        1.45        5.81      9.76 o
   8  12   0      347.61      375.66     28.78 o
   9  12   0       11.40       -9.86     13.41 o
   1  13   0      360.14      387.71     23.99 o
   2  13   0      239.15      226.36     18.85 o
   3  13   0     1219.25     1135.10     46.79 o
   4  13   0        0.81      -10.49     10.67 o
   5  13   0      996.82      935.28     37.31 o
   6  13   0        1.63        5.24      9.56 o
   7  13   0        2.56       -0.10     10.27 o
   8  13   0        3.22      -10.14     10.62 o
   0  14   0     1908.51     1799.50     76.69 o
   1  14   0      336.63      336.57     25.47 o
   2  14   0      767.22      767.77     31.96 o
   3  14   0       23.98       22.14     12.39 o
   4  14   0        5.98       10.69     10.88 o
   5  14   0        9.94        8.60      9.38 o
   6  14   0      269.04      272.39     23.72 o
   7  14   0       27.23       50.14     13.94 o
   1  15   0      180.27      210.01     19.44 o
   2  15   0       10.48       15.58     11.81 o
   3  15   0      970.81      916.88     44.16 o
   4  15   0        2.85       15.30     12.10 o
   5  15   0      273.30      295.90     28.36 o
   6  15   0       12.03       15.68     11.07 o
   0  16   0      470.85      414.84     47.80 o
   1  16   0        2.76        6.04      9.22 o
   2  16   0      377.65      396.71     33.04 o
   3  16   0        7.52       -2.46     14.36 o
   4  16   0       51.20       68.02     16.90 o
   5  16   0        2.05       17.32     12.88 o
   1  17   0       26.14       44.51     15.40 o
   2  17   0        6.77       25.70     13.99 o
   3  17   0      309.64      336.60     32.91 o
   1   0   1     7205.79     7475.00    114.57 o
   2   0   1     8027.93     8157.93    125.81 o
   3   0   1     1005.86     1029.52     20.05 o
   4   0   1     8252.26     8414.54    132.85 o
   5   0   1     7051.93     7112.47    115.00 o
   6   0   1      407.84      447.24     14.57 o
   7   0   1     2076.43     2150.52     43.43 o
   8   0   1      315.21      263.48     14.34 o
   9   0   1      247.46      239.10     22.62 o
  10   0   1      357.12      335.20     23.59 o
  11   0   1       10.15        4.35      8.77 o
  12   0   1       37.00       60.07     30.32 o
 -12   1   1       34.68       57.76     17.64 o
 -11   1   1       43.79       48.65     14.16 o
 -10   1   1      407.26      428.47     31.36 o
  -9   1   1      404.85      425.99     29.04 o
  -8   1   1      291.31      267.42     16.50 o
  -7   1   1     1456.11     1489.09     37.24 o
  -6   1   1     2306.35     2284.66     48.87 o
  -5   1   1     1003.02      957.49     24.39 o
  -4   1   1     4549.00     4768.83     88.31 o
  -3   1   1      975.78     1103.73     23.59 o
  -2   1   1    17190.11    16821.14    290.55 o
  -1   1   1    23885.30    21514.11    527.33 o
   0   1   1     2304.84     2618.89     41.23 o
   1   1   1    24572.81    21844.13    386.54 o
   2   1   1    18325.79    17831.55    264.19 o
   3   1   1      988.05     1077.93     19.12 o
   4   1   1     4702.59     4963.65     73.59 o
   5   1   1      956.14      967.77     21.61 o
   6   1   1     2325.89     2262.94     40.05 o
   7   1   1     1463.55     1502.93     30.40 o
   8   1   1      264.50      250.44     14.41 o
   9   1   1      383.59      402.57     23.21 o
  10   1   1      402.00      458.34     27.24 o
  11   1   1       43.91       35.52     14.04 o
  12   1   1       33.49       78.15     18.94 o
 -12   2   1       51.73       53.20     17.74 o
 -11   2   1        7.49        6.04     13.81 o
 -10   2   1      441.66      441.63     32.18 o
  -9   2   1      248.11      252.70     19.63 o
  -8   2   1      420.96      411.30     20.14 o
  -7   2   1     3002.59     2910.19     60.59 o
  -6   2   1     1039.07     1040.43     32.98 o
  -5   2   1      843.92      874.77     20.28 o
  -4   2   1     4548.83     4768.80     78.09 o
  -3   2   1      846.28      910.56     17.65 o
  -2   2   1    10084.67    10982.73    157.94 o
  -1   2   1     6830.62     7128.80    111.11 o
   0   2   1     5737.49     6010.34     92.89 o
   1   2   1     6850.21     7280.42    111.38 o
   2   2   1    10051.44    11178.10    185.55 o
   3   2   1      913.96      986.00     20.64 o
   4   2   1     4481.85     4697.64     77.62 o
   5   2   1      750.75      787.02     19.51 o
   6   2   1      964.48      955.95     23.62 o
   7   2   1     2992.61     3076.01     56.55 o
   8   2   1      403.98      365.05     16.51 o
   9   2   1      231.30      230.13     18.92 o
  10   2   1      431.47      476.48     27.55 o
  11   2   1        6.78        8.66     11.01 o
  12   2   1       49.33       56.29     20.45 o
 -12   3   1      105.84      108.01     31.17 o
 -11   3   1       10.93        2.15     12.19 o
 -10   3   1       46.80       57.27     20.45 o
  -9   3   1       86.49      111.97     14.67 o
  -8   3   1      124.09      109.50     12.52 o
  -7   3   1     1921.54     1942.33     46.66 o
  -6   3   1      603.29      653.15     18.86 o
  -5   3   1     2669.80     2668.79     46.36 o
  -4   3   1     8635.91     8797.26    130.15 o
  -3   3   1     1796.52     1909.23     34.48 o
  -2   3   1      507.90      582.92     17.45 o
  -1   3   1    16292.93    15861.26    244.15 o
   0   3   1     3304.41     3671.28     58.59 o
   1   3   1    16826.04    16283.72    435.53 o
   2   3   1      745.50      759.70     32.71 o
   3   3   1     1805.82     1887.96     36.38 o
   4   3   1     8626.99     8882.32    152.05 o
   5   3   1     2772.47     2815.03     53.70 o
   6   3   1      638.20      663.77     20.04 o
   7   3   1     1942.80     1995.65     44.26 o
   8   3   1      113.39      102.11     13.08 o
   9   3   1       93.41      117.49     21.40 o
  10   3   1       47.28       52.31     14.25 o
  11   3   1        9.18        0.14     11.41 o
  12   3   1      103.37      116.70     41.66 o
 -12   4   1       24.85       47.44     22.79 o
 -11   4   1        6.37        0.14     16.73 o
 -10   4   1      215.49      233.32     21.16 o
  -9   4   1      182.32      197.95     18.63 o
  -8   4   1      318.77      314.72     23.33 o
  -7   4   1     3108.82     3078.78     66.42 o
  -6   4   1     1521.61     1497.74     33.08 o
  -5   4   1     1034.64      992.23     23.93 o
  -4   4   1     5517.63     5576.40     93.00 o
  -3   4   1       34.40       33.46      4.52 o
  -2   4   1     7567.46     8388.77    128.17 o
  -1   4   1    20367.62    20060.76    303.43 o
   0   4   1     4234.17     4622.96     73.78 o
   1   4   1    20792.11    19741.15    345.34 o
   2   4   1     7073.14     7742.52    156.60 o
   3   4   1       27.84       25.15      2.98 o
   4   4   1     5478.85     5703.46     91.80 o
   5   4   1     1036.56     1042.20     23.26 o
   6   4   1     1507.36     1498.04     34.46 o
   7   4   1     3139.29     3041.80     87.58 o
   8   4   1      331.47      352.51     32.00 o
   9   4   1      185.36      174.37     25.88 o
  10   4   1      193.67      251.08     25.64 o
  11   4   1        7.50        5.51     11.55 o
  12   4   1       24.88       49.28     22.99 o
 -11   5   1       27.24       38.27     27.02 o
 -10   5   1      202.78      176.77     18.86 o
  -9   5   1       61.84       68.04     12.45 o
  -8   5   1      203.30      187.54     16.45 o
  -7   5   1     1836.65     1824.17     45.53 o
  -6   5   1      373.74      430.55     27.99 o
  -5   5   1     2386.65     2397.55     46.86 o
  -4   5   1     2733.81     2793.30     50.07 o
  -3   5   1     1011.76     1030.35     22.49 o
  -2   5   1     4004.20     4002.76     67.82 o
  -1   5   1    13882.57    14030.81    296.93 o
   0   5   1       64.60       77.40      4.91 o
   1   5   1    13559.55    13573.66    231.74 o
   2   5   1     4049.46     4178.72     74.14 o
   3   5   1      980.04      979.35     23.34 o
   4   5   1     2544.04     2590.54     52.68 o
   5   5   1     2439.98     2456.71     45.07 o
   6   5   1      358.78      362.15     16.19 o
   7   5   1     1813.72     1723.05     58.18 o
   8   5   1      224.71      228.24     26.40 o
   9   5   1       77.01       86.07     14.28 o
  10   5   1      208.20      196.19     20.94 o
  11   5   1       26.56       13.74      9.83 o
 -11   6   1        2.91       50.60     15.18 o
 -10   6   1      145.88      193.58     22.98 o
  -9   6   1      206.09      248.87     21.55 o
  -8   6   1      202.45      205.03     19.13 o
  -7   6   1      845.89      821.80     27.83 o
  -6   6   1      244.33      246.83     16.23 o
  -5   6   1     2809.30     2708.66     70.34 o
  -4   6   1     5756.25     5615.21     95.54 o
  -3   6   1      319.36      286.01     11.17 o
  -2   6   1     2688.13     2812.35     49.66 o
  -1   6   1     2777.64     2973.17     52.10 o
   0   6   1     2604.03     2572.59     44.94 o
   1   6   1     2893.80     3090.05     67.79 o
   2   6   1     2686.66     2807.92     73.11 o
   3   6   1      305.84      278.11     10.18 o
   4   6   1     5751.15     5763.10    107.48 o
   5   6   1     2739.72     2609.90     62.86 o
   6   6   1      235.29      275.39     22.17 o
   7   6   1      770.78      661.57     50.67 o
   8   6   1      207.83      217.39     22.94 o
   9   6   1      196.58      233.18     21.62 o
  10   6   1      157.18      151.09     19.05 o
  11   6   1        2.27       23.44     10.57 o
 -11   7   1       11.05       10.44     11.55 o
 -10   7   1      278.83      268.32     27.75 o
  -9   7   1      149.50      188.16     19.68 o
  -8   7   1       96.75      106.13     15.23 o
  -7   7   1      936.01      896.34     33.91 o
  -6   7   1      751.17      713.59     25.52 o
  -5   7   1      912.16      818.45     26.13 o
  -4   7   1     1867.64     1845.15     38.32 o
  -3   7   1       33.88       53.69      6.24 o
  -2   7   1     6105.10     6011.62     98.99 o
  -1   7   1     3947.37     4199.74     70.19 o
   0   7   1       63.60       56.64      5.96 o
   1   7   1     3817.48     4025.16     86.30 o
   2   7   1     6229.40     5984.85    107.40 o
   3   7   1       42.88       66.35      8.73 o
   4   7   1     1911.72     1865.21     47.48 o
   5   7   1      836.12      775.61     33.61 o
   6   7   1      725.33      702.39     32.99 o
   7   7   1      953.76      843.76     57.25 o
   8   7   1       91.63      113.68     18.87 o
   9   7   1      153.33      163.99     18.74 o
  10   7   1      281.79      331.72     28.61 o
  11   7   1       10.32       23.94     11.67 o
 -11   8   1       20.61       36.38     19.00 o
 -10   8   1      135.13      170.38     26.77 o
  -9   8   1      160.56      162.83     19.43 o
  -8   8   1       30.36       36.57     12.38 o
  -7   8   1      775.79      724.79     31.15 o
  -6   8   1      956.37      949.98     34.06 o
  -5   8   1      529.21      536.34     21.90 o
  -4   8   1     2460.02     2450.46     59.95 o
  -3   8   1      119.14      121.79      9.05 o
  -2   8   1     4790.07     4594.14     79.43 o
  -1   8   1     4258.87     4163.52    100.07 o
   0   8   1       11.03       42.22      5.49 o
   1   8   1     4077.75     3990.41     86.94 o
   2   8   1     4804.66     4673.85     86.09 o
   3   8   1      122.03      125.37     11.81 o
   4   8   1     2332.65     2169.04    112.45 o
   5   8   1      555.95      585.47     27.33 o
   6   8   1      931.64      890.49     40.84 o
   7   8   1      787.42      744.72     39.86 o
   8   8   1       22.89       32.69     11.68 o
   9   8   1      165.04      181.54     20.71 o
  10   8   1      140.21      133.64     21.88 o
  11   8   1       20.24       34.13     13.54 o
 -10   9   1       85.35      111.38     19.69 o
  -9   9   1       72.59       47.52     15.72 o
  -8   9   1       91.09      113.16     16.49 o
  -7   9   1      634.88      585.85     30.06 o
  -6   9   1      424.52      407.61     24.75 o
  -5   9   1      899.88      844.75     31.48 o
  -4   9   1     2458.00     2271.08     58.85 o
  -3   9   1      108.81      104.11      9.56 o
  -2   9   1     1649.99     1672.67     38.16 o
  -1   9   1     2056.72     1971.97     43.90 o
   0   9   1      243.48      219.57     10.65 o
   1   9   1     2057.09     2015.37     44.19 o
   2   9   1     1563.11     1527.53     42.64 o
   3   9   1       83.54       75.48     15.59 o
   4   9   1     2517.00     2309.77     58.02 o
   5   9   1      895.00      844.45     37.02 o
   6   9   1      435.16      410.05     25.67 o
   7   9   1      612.11      508.89     29.94 o
   8   9   1       87.94      115.51     16.69 o
   9   9   1       68.88       69.16     14.83 o
  10   9   1       86.36       63.45     14.05 o
 -10  10   1       88.95       59.20     17.66 o
  -9  10   1       33.13       38.46     14.75 o
  -8  10   1      126.59       99.21     16.43 o
  -7  10   1      691.48      658.42     32.07 o
  -6  10   1      252.58      267.78     21.56 o
  -5  10   1      250.60      292.83     21.14 o
  -4  10   1     1550.78     1480.43     44.49 o
  -3  10   1       80.60       69.81      9.30 o
  -2  10   1     3158.60     3093.73     63.61 o
  -1  10   1     1903.79     1946.16     44.08 o
   0  10   1      254.35      223.69     12.93 o
   1  10   1     1841.83     1877.33     43.77 o
   2  10   1     3106.54     3003.66     63.78 o
   3  10   1       83.40       86.02     10.48 o
   4  10   1     1569.50     1487.80     39.36 o
   5  10   1      249.16      304.60     22.11 o
   6  10   1      238.49      266.42     22.22 o
   7  10   1      692.15      673.66     32.24 o
   8  10   1      124.43      128.08     18.14 o
   9  10   1       36.35       56.50     14.10 o
  10  10   1       83.91       97.35     16.74 o
  -9  11   1       50.40       58.54     16.92 o
  -8  11   1       31.88       41.02     13.54 o
  -7  11   1      418.22      404.50     27.91 o
  -6  11   1      239.97      221.78     21.25 o
  -5  11   1      439.60      427.71     27.09 o
  -4  11   1     1642.79     1577.41     46.74 o
  -3  11   1      277.59      255.49     16.04 o
  -2  11   1     1290.46     1333.21     34.95 o
  -1  11   1     2387.53     2394.05     53.43 o
   0  11   1      109.72      150.55     14.40 o
   1  11   1     2396.24     2416.12     53.51 o
   2  11   1     1232.98     1251.79     34.81 o
   3  11   1      295.57      268.62     19.13 o
   4  11   1     1579.44     1476.36     40.51 o
   5  11   1      464.61      467.27     27.07 o
   6  11   1      229.31      214.23     20.88 o
   7  11   1      414.35      397.05     28.00 o
   8  11   1       34.43       45.68     12.69 o
   9  11   1       53.51       63.61     13.98 o
  -9  12   1       46.65       65.91     18.57 o
  -8  12   1       25.77       37.10     15.70 o
  -7  12   1      237.22      244.09     22.95 o
  -6  12   1      103.55       87.37     15.03 o
  -5  12   1      348.33      386.96     25.82 o
  -4  12   1     1101.65     1014.03     36.53 o
  -3  12   1      156.87      169.67     16.69 o
  -2  12   1      360.38      396.57     19.53 o
  -1  12   1     1059.48     1071.04     36.05 o
   0  12   1      226.67      211.94     19.39 o
   1  12   1     1087.05     1133.51     37.01 o
   2  12   1      337.48      346.82     18.91 o
   3  12   1      143.45      136.70     13.18 o
   4  12   1     1106.40      992.04     36.66 o
   5  12   1      360.37      409.37     27.34 o
   6  12   1       94.06       76.23     15.49 o
   7  12   1      236.83      246.53     26.47 o
   8  12   1       27.07       16.65     11.43 o
   9  12   1       46.90       59.09     15.39 o
  -8  13   1       25.76       13.49     14.40 o
  -7  13   1      166.64      169.45     20.09 o
  -6  13   1       24.83       27.35     11.46 o
  -5  13   1      210.43      219.95     20.45 o
  -4  13   1      409.60      375.99     25.18 o
  -3  13   1      149.69      183.00     17.70 o
  -2  13   1      504.67      537.36     26.22 o
  -1  13   1      644.51      620.32     27.08 o
   0  13   1      369.47      346.39     22.62 o
   1  13   1      605.89      622.32     27.17 o
   2  13   1      490.02      489.30     26.92 o
   3  13   1      149.81      156.41     16.76 o
   4  13   1      387.15      393.53     26.08 o
   5  13   1      216.64      196.93     19.92 o
   6  13   1       16.19       22.29      9.93 o
   7  13   1      170.21      189.06     21.01 o
   8  13   1       27.48       38.83     13.14 o
  -7  14   1       89.86       70.11     15.35 o
  -6  14   1       62.55       36.32     11.30 o
  -5  14   1      100.09       84.24     14.79 o
  -4  14   1      572.00      541.84     36.37 o
  -3  14   1       58.70       65.29     15.01 o
  -2  14   1      426.51      374.98     30.36 o
  -1  14   1      835.84      758.46     40.94 o
   0  14   1       35.82       37.51     10.61 o
   1  14   1      852.02      829.68     33.90 o
   2  14   1      435.84      437.84     26.72 o
   3  14   1       60.59       45.53     24.24 o
   4  14   1      555.72      550.93     37.00 o
   5  14   1      107.60      117.35     15.78 o
   6  14   1       60.17       65.80     13.44 o
   7  14   1       95.43       86.04     16.14 o
  -6  15   1       40.90       44.56     12.82 o
  -5  15   1       94.35      105.91     18.03 o
  -4  15   1      270.05      302.07     31.60 o
  -3  15   1       40.57       41.67     13.37 o
  -2  15   1      409.76      445.66     34.07 o
  -1  15   1      601.98      596.63     34.16 o
   0  15   1       16.03        4.37      9.44 o
   1  15   1      609.31      585.06     30.62 o
   2  15   1      421.62      407.79     27.22 o
   3  15   1       41.53       54.85     15.05 o
   4  15   1      276.65      269.89     27.18 o
   5  15   1       87.46      125.38     20.06 o
   6  15   1       44.71       72.56     16.54 o
  -5  16   1       52.91       58.75     16.69 o
  -4  16   1      107.61      109.35     19.68 o
  -3  16   1        2.49       12.38     18.24 o
  -2  16   1      186.53      188.92     23.74 o
  -1  16   1      352.14      377.14     32.11 o
   0  16   1       42.36       64.38     12.41 o
   1  16   1      340.68      330.14     25.23 o
   2  16   1      186.03      176.16     22.10 o
   3  16   1        2.20       12.34     20.36 o
   4  16   1      100.91      116.43     20.08 o
   5  16   1       48.92       68.11     17.62 o
  -3  17   1       24.00        7.26     13.41 o
  -2  17   1      131.77      171.15     23.55 o
  -1  17   1      238.98      266.37     30.42 o
   0  17   1        0.13        6.97      9.30 o
   1  17   1      236.63      247.19     26.58 o
   2  17   1      136.85      120.00     20.20 o
   3  17   1       23.90       47.09     16.27 o
   0   0   2      363.90      392.51     12.14 o
   1   0   2    14004.58    14109.02    261.56 o
   2   0   2     4784.63     5585.55     87.55 o
   3   0   2    10967.42    11289.34    174.63 o
   4   0   2       69.05       99.41      7.22 o
   5   0   2     3556.41     3761.12     64.75 o
   6   0   2        0.04        6.01      4.40 o
   7   0   2      798.37      825.40     22.55 o
   8   0   2      260.89      271.40     20.16 o
   9   0   2      735.24      754.12     30.00 o
  10   0   2        9.84        7.69     11.90 o
  11   0   2      185.75      240.59     30.63 o
  12   0   2       12.87       17.27     25.73 o
 -12   1   2       70.34      109.85     21.79 o
 -11   1   2       31.61       54.52     22.85 o
 -10   1   2       77.95      100.53     24.80 o
  -9   1   2       28.73       16.22      9.19 o
  -8   1   2     1517.25     1550.99     49.50 o
  -7   1   2       46.65       40.32      8.08 o
  -6   1   2     6366.01     6288.88    113.67 o
  -5   1   2       78.71       56.59      6.55 o
  -4   1   2     2108.66     2364.57     46.27 o
  -3   1   2      508.73      545.75     14.36 o
  -2   1   2     2617.87     2594.97     57.40 o
  -1   1   2     3462.02     3490.97     61.05 o
   0   1   2    38496.50    30792.21    570.76 o
   1   1   2     3433.30     3451.05     60.71 o
   2   1   2     2214.24     2202.48     42.88 o
   3   1   2      531.25      560.35     13.20 o
   4   1   2     2046.75     2317.05     38.20 o
   5   1   2       84.98       66.13      5.41 o
   6   1   2     6268.12     6073.58     94.32 o
   7   1   2       48.11       31.59      5.90 o
   8   1   2     1494.20     1477.30     49.52 o
   9   1   2       27.93       31.82      7.94 o
  10   1   2       80.11      100.02     14.25 o
  11   1   2       30.63       14.97     14.51 o
  12   1   2       70.47       91.81     29.61 o
 -12   2   2        0.80       24.03     15.30 o
 -11   2   2      363.79      394.20     39.84 o
 -10   2   2       14.68       13.09     14.26 o
  -9   2   2      629.44      551.50     44.00 o
  -8   2   2       14.65       19.53      7.47 o
  -7   2   2       56.12       74.22      9.57 o
  -6   2   2      578.96      532.90     16.14 o
  -5   2   2     6263.02     6399.75    107.64 o
  -4   2   2      237.28      239.70      8.21 o
  -3   2   2    17517.97    17268.14    248.00 o
  -2   2   2     5127.79     5287.29     84.48 o
  -1   2   2     7508.96     8683.83    138.37 o
   0   2   2     5461.33     6029.19     94.08 o
   1   2   2     8176.77     9339.98    151.89 o
   2   2   2     5159.67     5298.24     91.44 o
   3   2   2    17803.31    17715.60    292.39 o
   4   2   2      224.90      233.99     10.47 o
   5   2   2     6680.41     6832.39    108.27 o
   6   2   2      574.28      533.10     16.52 o
   7   2   2       57.15       64.67      8.06 o
   8   2   2       13.78        8.10      6.50 o
   9   2   2      630.44      602.67     23.44 o
  10   2   2       16.07      -17.17     23.93 o
  11   2   2      371.97      403.26     40.31 o
  12   2   2        0.68       -0.16     13.62 o
 -12   3   2       24.44       37.93     17.45 o
 -11   3   2        6.73        8.14     36.89 o
 -10   3   2        5.87       11.38     10.50 o
  -9   3   2      122.46      138.39     12.68 o
  -8   3   2     2995.96     2829.84     58.28 o
  -7   3   2      184.74      214.96     20.65 o
  -6   3   2     3431.94     3483.20     64.43 o
  -5   3   2      619.69      598.39     15.34 o
  -4   3   2     1284.31     1387.22     25.17 o
  -3   3   2      820.49      782.84     15.81 o
  -2   3   2     9241.75     9742.16    152.11 o
  -1   3   2     5748.46     6215.56     97.36 o
   0   3   2    35172.70    31843.58    670.26 o
   1   3   2     5785.25     6213.28     97.73 o
   2   3   2     9269.57     9884.58    152.35 o
   3   3   2      806.87      769.31     24.59 o
   4   3   2     1152.03     1281.17     28.92 o
   5   3   2      628.81      645.32     18.51 o
   6   3   2     3396.00     3461.36     67.88 o
   7   3   2      184.09      172.94     14.85 o
   8   3   2     2965.78     2898.45     61.59 o
   9   3   2      123.81      132.01     18.09 o
  10   3   2        5.95        5.31     32.93 o
  11   3   2        7.17      -18.27     20.82 o
  12   3   2       27.22       13.94     15.61 o
 -12   4   2       14.02       23.33     21.17 o
 -11   4   2      193.72      301.24     35.11 o
 -10   4   2       41.61       11.15     11.26 o
  -9   4   2      437.79      421.36     21.08 o
  -8   4   2       19.90       34.68      8.35 o
  -7   4   2       10.95       13.84      6.57 o
  -6   4   2      187.11      199.33     12.62 o
  -5   4   2     7309.06     7398.02    112.57 o
  -4   4   2     1283.61     1229.43     26.08 o
  -3   4   2    16191.09    16325.18    256.30 o
  -2   4   2       96.00       89.82      5.56 o
  -1   4   2      903.06     1053.48     19.84 o
   0   4   2     5031.47     5053.06     80.88 o
   1   4   2      811.93      908.75     19.31 o
   2   4   2       91.26       99.49      8.13 o
   3   4   2    16394.42    16955.78    256.20 o
   4   4   2     1291.30     1256.91     25.69 o
   5   4   2     7448.80     7441.13    131.24 o
   6   4   2      189.12      176.89     11.34 o
   7   4   2       12.92        4.33      7.57 o
   8   4   2       21.85       36.12     14.66 o
   9   4   2      446.73      428.68     37.80 o
  10   4   2       41.91       18.77     24.41 o
  11   4   2      202.73      268.20     27.68 o
  12   4   2       14.86       13.29     12.41 o
 -11   5   2       38.01       85.92     19.34 o
 -10   5   2       23.12       16.67     11.13 o
  -9   5   2        9.95       13.37      8.64 o
  -8   5   2     1147.93     1039.81     35.56 o
  -7   5   2      143.85      164.32     13.86 o
  -6   5   2     5912.94     5757.53    110.35 o
  -5   5   2      140.94      153.87     11.69 o
  -4   5   2     1276.57     1379.77     28.27 o
  -3   5   2     1906.78     2042.28     37.96 o
  -2   5   2     6222.40     6629.44    105.44 o
  -1   5   2      311.00      330.09      9.93 o
   0   5   2     9112.59     8769.34    137.52 o
   1   5   2      344.70      326.49      9.63 o
   2   5   2     6210.62     6508.13    115.52 o
   3   5   2     1930.69     2031.69     41.23 o
   4   5   2     1201.29     1271.88     26.78 o
   5   5   2      139.76      149.52      8.65 o
   6   5   2     5928.93     5746.53    111.76 o
   7   5   2      132.29      130.89     13.92 o
   8   5   2     1106.16     1044.83     43.46 o
   9   5   2       10.70       10.56     10.95 o
  10   5   2       19.66       32.95     13.23 o
  11   5   2       38.10       51.90     12.03 o
 -11   6   2      155.37      141.40     25.07 o
 -10   6   2       28.60       50.94     15.93 o
  -9   6   2      864.37      893.54     41.16 o
  -8   6   2       27.00       29.29      8.77 o
  -7   6   2       85.39      100.05     12.58 o
  -6   6   2        2.98        3.88      6.12 o
  -5   6   2     3725.70     3846.47     78.40 o
  -4   6   2       94.35      102.95      7.45 o
  -3   6   2     7646.25     7608.70    121.18 o
  -2   6   2      820.63      823.90     19.18 o
  -1   6   2     6896.94     7416.60    118.53 o
   0   6   2     2147.50     2119.25     38.43 o
   1   6   2     7108.78     7418.56    117.91 o
   2   6   2      859.05      836.45     25.05 o
   3   6   2     7486.58     7274.43    149.39 o
   4   6   2       81.49       86.47      9.82 o
   5   6   2     3789.13     3968.30     86.81 o
   6   6   2        3.05       -0.86      6.79 o
   7   6   2       82.87       86.87     14.65 o
   8   6   2       23.77       18.50     11.02 o
   9   6   2      851.80      926.42     43.57 o
  10   6   2       30.58       34.78     15.12 o
  11   6   2      145.52      188.79     31.00 o
 -11   7   2        1.32       -4.67     37.32 o
 -10   7   2       78.42       85.63     17.07 o
  -9   7   2        1.86       14.36     10.85 o
  -8   7   2      769.03      748.31     30.15 o
  -7   7   2      160.54      189.45     16.21 o
  -6   7   2     2717.49     2545.74     58.45 o
  -5   7   2      101.36      103.07     10.70 o
  -4   7   2      477.81      495.38     16.72 o
  -3   7   2      170.65      181.34      9.66 o
  -2   7   2     3389.07     3595.33     63.26 o
  -1   7   2      647.29      630.61     16.69 o
   0   7   2    11740.51    12151.74    190.18 o
   1   7   2      670.77      638.15     15.74 o
   2   7   2     3469.05     3694.15     79.41 o
   3   7   2      162.99      195.64      9.73 o
   4   7   2      433.64      452.86     20.62 o
   5   7   2      105.04      121.43     12.44 o
   6   7   2     2772.35     2571.04     64.11 o
   7   7   2      164.02      204.03     22.15 o
   8   7   2      773.64      776.02     38.53 o
   9   7   2        1.92       11.69     12.44 o
  10   7   2       77.95       93.19     16.08 o
  11   7   2        1.32        5.45     10.96 o
 -11   8   2      166.89      196.05     27.76 o
 -10   8   2        5.18       18.64     12.29 o
  -9   8   2      208.33      194.67     24.17 o
  -8   8   2      147.31      167.03     16.65 o
  -7   8   2       52.63       66.23     11.03 o
  -6   8   2       75.00       62.00     13.88 o
  -5   8   2     1879.86     1833.86     45.41 o
  -4   8   2       78.88       90.30     10.04 o
  -3   8   2     5107.99     4918.05     83.53 o
  -2   8   2      326.69      317.59     12.91 o
  -1   8   2     1931.47     2008.48     39.86 o
   0   8   2     1531.09     1742.84     34.50 o
   1   8   2     2035.10     2105.14     38.90 o
   2   8   2      316.32      311.71     13.25 o
   3   8   2     4978.03     4690.40    103.06 o
   4   8   2       74.62       64.67     13.49 o
   5   8   2     2011.47     1848.36     65.46 o
   6   8   2       76.89       54.44     13.44 o
   7   8   2       54.78       63.41     15.13 o
   8   8   2      145.26      137.94     20.24 o
   9   8   2      206.76      205.98     25.49 o
  10   8   2        5.12        4.21      9.87 o
  11   8   2      159.35      190.94     22.86 o
 -10   9   2        2.53        5.15     12.31 o
  -9   9   2       12.63       12.85     12.72 o
  -8   9   2      772.81      736.81     33.90 o
  -7   9   2      109.71      120.00     14.09 o
  -6   9   2     1124.95     1085.44     43.27 o
  -5   9   2      365.25      339.88     19.09 o
  -4   9   2      783.36      747.61     33.91 o
  -3   9   2       73.75       77.40      7.98 o
  -2   9   2     1124.30     1050.06     25.66 o
  -1   9   2       76.09       89.20      7.95 o
   0   9   2     9381.06     9521.39    152.97 o
   1   9   2       91.62      103.47     11.26 o
   2   9   2     1106.23     1030.79     32.47 o
   3   9   2       71.58       64.43      9.81 o
   4   9   2      769.11      725.75     27.80 o
   5   9   2      377.22      347.19     21.30 o
   6   9   2     1226.55     1110.87     58.46 o
   7   9   2      111.60      118.43     18.26 o
   8   9   2      806.30      830.05     41.76 o
   9   9   2       13.20       11.62     10.14 o
  10   9   2        2.21       13.73     11.61 o
 -10  10   2        1.56        0.35     13.46 o
  -9  10   2      155.52      196.57     24.64 o
  -8  10   2       11.36       16.90     12.29 o
  -7  10   2        2.55       -2.86      8.49 o
  -6  10   2       82.23       99.47     16.45 o
  -5  10   2     1513.87     1366.17     41.09 o
  -4  10   2      518.52      500.92     21.69 o
  -3  10   2     6389.78     6288.33    106.26 o
  -2  10   2      182.10      194.30     11.88 o
  -1  10   2     1085.62     1103.90     29.50 o
   0  10   2        0.02       -5.62      5.62 o
   1  10   2     1047.77     1025.78     33.49 o
   2  10   2      174.07      168.51     14.88 o
   3  10   2     6300.66     5995.33    130.49 o
   4  10   2      512.17      502.80     27.66 o
   5  10   2     1530.10     1365.94     59.71 o
   6  10   2       82.42       62.72     15.21 o
   7  10   2        2.43       -2.57     11.41 o
   8  10   2       11.99        4.23     15.28 o
   9  10   2      158.06      172.21     21.25 o
  10  10   2        1.00       -3.80     11.78 o
  -9  11   2        2.93        2.93     13.99 o
  -8  11   2      287.94      297.95     32.53 o
  -7  11   2       16.03       34.17     11.89 o
  -6  11   2      863.95      771.82     33.12 o
  -5  11   2       59.45       65.79     12.64 o
  -4  11   2      134.37      140.72     15.40 o
  -3  11   2       22.28       23.52      8.68 o
  -2  11   2     1893.59     1942.36     44.85 o
  -1  11   2      183.78      180.20     13.24 o
   0  11   2     3341.32     3249.02     76.73 o
   1  11   2      186.62      165.37     14.88 o
   2  11   2     1864.47     1707.21     88.42 o
   3  11   2       21.36       51.20     10.34 o
   4  11   2      118.33      106.54     14.23 o
   5  11   2       62.73       73.79     14.89 o
   6  11   2      872.71      828.32     34.89 o
   7  11   2       16.11        3.48     10.24 o
   8  11   2      285.21      283.14     25.35 o
   9  11   2        3.18       -8.82     10.31 o
  -9  12   2      151.29      138.80     23.93 o
  -8  12   2        1.30       -3.12     12.18 o
  -7  12   2        5.58        5.14      9.06 o
  -6  12   2       26.75        1.33     10.85 o
  -5  12   2      817.85      752.63     32.42 o
  -4  12   2        3.63        5.51      8.11 o
  -3  12   2     1496.02     1539.77     45.79 o
  -2  12   2       61.48       64.66      9.56 o
  -1  12   2      505.09      496.44     34.11 o
   0  12   2        0.00       -5.91      5.91 o
   1  12   2      502.49      474.78     23.85 o
   2  12   2       58.33       47.52     10.00 o
   3  12   2     1455.09     1370.51     39.21 o
   4  12   2        7.13       -0.95      6.59 o
   5  12   2      820.42      792.94     34.22 o
   6  12   2       26.22        8.73      9.66 o
   7  12   2        5.39       15.17     10.86 o
   8  12   2        1.00       -4.24      9.95 o
   9  12   2      154.56      145.42     20.88 o
  -8  13   2      182.33      215.37     39.84 o
  -7  13   2        9.52       26.35     13.25 o
  -6  13   2      604.60      605.46     34.95 o
  -5  13   2       26.21       31.50     13.94 o
  -4  13   2       38.54       37.47     10.30 o
  -3  13   2       36.75        5.49     14.25 o
  -2  13   2      761.21      803.36     49.99 o
  -1  13   2      250.06      267.20     20.20 o
   0  13   2     1765.30     1750.90     51.10 o
   1  13   2      249.15      261.14     20.19 o
   2  13   2      754.26      732.17     30.64 o
   3  13   2       37.67       56.93     11.08 o
   4  13   2       30.31       61.85     12.65 o
   5  13   2       24.76       54.78     15.03 o
   6  13   2      621.13      643.87     34.15 o
   7  13   2        8.84       23.66     10.75 o
   8  13   2      183.62      273.98     26.69 o
  -7  14   2        2.51       12.70     13.23 o
  -6  14   2       10.37       14.80     10.61 o
  -5  14   2      450.71      436.11     29.29 o
  -4  14   2       18.23       26.84     21.73 o
  -3  14   2      964.84      912.26     56.54 o
  -2  14   2      259.87      266.38     25.71 o
  -1  14   2      277.43      260.54     21.20 o
   0  14   2       55.29       70.80     12.91 o
   1  14   2      270.39      291.68     22.84 o
   2  14   2      265.68      286.00     22.43 o
   3  14   2      933.00      854.57     61.22 o
   4  14   2       23.27       28.48     17.60 o
   5  14   2      484.51      443.76     29.31 o
   6  14   2       10.79        9.83     10.02 o
   7  14   2        2.52       22.97     11.16 o
  -6  15   2      211.34      209.49     26.00 o
  -5  15   2       34.02       61.97     15.17 o
  -4  15   2       42.47       37.20     17.59 o
  -3  15   2       14.00       13.28     10.77 o
  -2  15   2      396.63      411.56     33.04 o
  -1  15   2       31.66       30.63     16.83 o
   0  15   2     1198.09     1251.44     43.71 o
   1  15   2       28.73       44.06     11.70 o
   2  15   2      384.18      340.89     25.42 o
   3  15   2       14.03       17.78     12.55 o
   4  15   2       39.95       61.98     22.27 o
   5  15   2       31.36       45.01     14.58 o
   6  15   2      229.94      234.21     35.00 o
  -5  16   2      114.77      100.66     19.65 o
  -4  16   2       35.67       79.34     16.59 o
  -3  16   2      544.01      555.01     38.94 o
  -2  16   2        5.05        1.80     11.68 o
  -1  16   2       80.90       98.95     19.05 o
   0  16   2       20.23       20.10     10.34 o
   1  16   2       88.09      134.43     17.01 o
   2  16   2        6.24        9.21     12.73 o
   3  16   2      535.02      496.65     36.77 o
   4  16   2       37.53       57.27     16.09 o
   5  16   2      123.31      135.91     22.12 o
  -3  17   2       16.37       29.38     14.02 o
  -2  17   2      191.82      210.07     25.97 o
  -1  17   2       20.31       20.99     16.58 o
   0  17   2      417.43      453.50     35.46 o
   1  17   2       19.27       32.58     10.89 o
   2  17   2      189.67      252.96     27.88 o
   3  17   2       16.38       10.32     13.19 o
   1   0   3    48072.83    38294.98    704.36 o
   2   0   3      470.97      462.08     11.96 o
   3   0   3       67.98       88.62      5.05 o
   4   0   3    10486.12    10537.25    181.37 o
   5   0   3      770.96      707.85     19.64 o
   6   0   3      242.94      210.20     11.87 o
   7   0   3      859.85      808.15     23.23 o
   8   0   3       59.55       45.37      8.74 o
   9   0   3      320.50      329.58     22.28 o
  10   0   3      180.52      212.65     25.21 o
  11   0   3        7.92       -8.10     10.16 o
  12   0   3       67.73       69.65     32.68 o
 -12   1   3       19.08       26.22     15.43 o
 -11   1   3       45.14       38.65     15.54 o
 -10   1   3      479.79      460.60     27.59 o
  -9   1   3      147.62      144.60     16.23 o
  -8   1   3      189.46      195.68     17.02 o
  -7   1   3     2716.68     2675.64     74.72 o
  -6   1   3      161.67      164.00     11.30 o
  -5   1   3     1170.11     1137.00     28.11 o
  -4   1   3     8249.11     8167.52    146.29 o
  -3   1   3      943.25      965.70     19.36 o
  -2   1   3    22731.30    21908.27    367.71 o
  -1   1   3    20595.06    19273.51    466.62 o
   0   1   3     4752.31     4969.75     77.77 o
   1   1   3    20022.17    19054.03    315.78 o
   2   1   3    23205.00    22094.09    365.95 o
   3   1   3      908.99      906.13     21.66 o
   4   1   3     8496.08     8617.84    146.57 o
   5   1   3     1252.27     1217.06     23.54 o
   6   1   3      190.78      207.23      9.78 o
   7   1   3     2730.10     2724.96     52.74 o
   8   1   3      208.98      206.96     13.57 o
   9   1   3      140.48      130.41     13.34 o
  10   1   3      458.11      445.21     36.95 o
  11   1   3       45.16       28.36     16.85 o
  12   1   3       19.81       83.51     21.80 o
 -12   2   3       28.89       71.64     18.14 o
 -11   2   3       16.91        6.44     11.74 o
 -10   2   3      290.81      338.47     28.73 o
  -9   2   3      288.74      317.73     26.72 o
  -8   2   3      467.33      412.08     19.72 o
  -7   2   3     1874.57     1891.68     43.22 o
  -6   2   3     1050.92     1033.77     25.35 o
  -5   2   3     1742.70     1787.37     36.03 o
  -4   2   3     4085.02     3985.87     67.49 o
  -3   2   3      539.60      531.35     13.42 o
  -2   2   3    14514.22    14440.23    239.57 o
  -1   2   3    31256.27    28109.80    526.29 o
   0   2   3      636.07      717.69     15.57 o
   1   2   3    33205.95    28639.62   1070.82 o
   2   2   3    13939.46    13857.06    237.59 o
   3   2   3      535.49      542.53     14.81 o
   4   2   3     3952.01     3911.07     73.16 o
   5   2   3     1721.09     1795.80     38.97 o
   6   2   3     1019.42      985.00     26.93 o
   7   2   3     1755.01     1668.16     41.41 o
   8   2   3      482.23      473.53     20.66 o
   9   2   3      286.93      306.12     18.07 o
  10   2   3      280.09      327.72     29.33 o
  11   2   3       17.93       44.89     28.59 o
  12   2   3       25.22       13.89     17.18 o
 -12   3   3       40.19       45.39     24.97 o
 -11   3   3        1.19        1.86     10.97 o
 -10   3   3      263.65      310.24     24.29 o
  -9   3   3       16.38       15.30     10.44 o
  -8   3   3      567.97      535.38     25.88 o
  -7   3   3     1371.13     1379.16     32.84 o
  -6   3   3      251.67      259.33     13.14 o
  -5   3   3     3554.63     3250.70     53.86 o
  -4   3   3     5805.30     5844.07     99.21 o
  -3   3   3     3757.69     3759.66     73.41 o
  -2   3   3     4725.50     4871.77     76.08 o
  -1   3   3    22457.93    21624.70    333.90 o
   0   3   3     6495.27     7084.60    111.03 o
   1   3   3    22572.13    22408.14    367.86 o
   2   3   3     5382.03     5536.03     91.10 o
   3   3   3     3833.24     3905.73     69.84 o
   4   3   3     6058.69     6207.43    107.33 o
   5   3   3     3548.60     3372.13     64.27 o
   6   3   3      240.06      260.76     14.85 o
   7   3   3     1340.93     1297.35     34.04 o
   8   3   3      580.71      562.05     21.62 o
   9   3   3        7.43       -9.20      9.20 o
  10   3   3      253.02      262.73     57.83 o
  11   3   3        1.46        0.05     15.28 o
  12   3   3       41.52       63.76     42.90 o
 -11   4   3       21.58       34.04     13.51 o
 -10   4   3      129.84      131.20     16.74 o
  -9   4   3      225.24      238.17     18.11 o
  -8   4   3      156.67      178.26     16.17 o
  -7   4   3     1938.55     1834.83     41.48 o
  -6   4   3      997.45      963.69     47.81 o
  -5   4   3     3447.59     3599.59     64.88 o
  -4   4   3     4092.67     4143.50     74.11 o
  -3   4   3     1863.90     1908.46     40.53 o
  -2   4   3    10735.34    11582.30    181.80 o
  -1   4   3     1721.86     1919.66     34.47 o
   0   4   3       32.29       38.12      3.75 o
   1   4   3     1776.59     1981.97     35.10 o
   2   4   3    11278.52    11878.25    182.66 o
   3   4   3     1955.67     2020.92     36.49 o
   4   4   3     4375.43     4479.50     79.29 o
   5   4   3     3375.03     3484.77     68.06 o
   6   4   3      987.98      976.14     26.29 o
   7   4   3     1970.03     1896.05     43.29 o
   8   4   3      155.71      173.78     15.85 o
   9   4   3      203.26      197.55     28.14 o
  10   4   3      132.19      141.96     27.46 o
  11   4   3       22.24       26.45     16.80 o
 -11   5   3       42.66       43.38     20.47 o
 -10   5   3      229.83      266.80     34.59 o
  -9   5   3      155.10      184.20     19.19 o
  -8   5   3      347.61      329.87     20.12 o
  -7   5   3      854.63      867.97     28.13 o
  -6   5   3      409.88      443.70     19.37 o
  -5   5   3      915.43      932.40     26.45 o
  -4   5   3     7214.80     7606.93    123.15 o
  -3   5   3      232.10      211.07      8.44 o
  -2   5   3     5664.07     5941.21     94.63 o
  -1   5   3     9535.38    10071.66    158.80 o
   0   5   3      625.68      640.95     17.11 o
   1   5   3     9744.92    10237.35    159.14 o
   2   5   3     5544.06     5750.07     94.92 o
   3   5   3      257.73      223.30      9.74 o
   4   5   3     7258.22     7617.50    123.01 o
   5   5   3      921.98      865.91     21.72 o
   6   5   3      425.76      459.72     18.58 o
   7   5   3      845.49      812.70     38.74 o
   8   5   3      338.91      348.65     34.50 o
   9   5   3      167.74      149.92     25.98 o
  10   5   3      241.88      277.43     30.06 o
  11   5   3       40.97       81.18     16.91 o
 -11   6   3       31.41       30.17     20.63 o
 -10   6   3      239.71      271.43     29.27 o
  -9   6   3       85.03      120.13     20.76 o
  -8   6   3      143.04      158.76     24.90 o
  -7   6   3      958.71      856.13     31.17 o
  -6   6   3       12.92       31.97      7.84 o
  -5   6   3     1076.03     1044.42     29.47 o
  -4   6   3     6436.62     6456.06    118.93 o
  -3   6   3      274.94      296.47     12.94 o
  -2   6   3     5104.80     5216.06     86.06 o
  -1   6   3     5239.43     5523.94     88.23 o
   0   6   3       73.34       81.62      6.07 o
   1   6   3     4898.10     5199.36     87.73 o
   2   6   3     5161.22     5208.77     86.11 o
   3   6   3      278.30      296.75     10.76 o
   4   6   3     6365.37     6427.06    117.15 o
   5   6   3     1041.12     1027.96     27.86 o
   6   6   3        5.00       -3.28      9.51 o
   7   6   3      975.22      906.69     32.47 o
   8   6   3      127.92      131.57     19.28 o
   9   6   3       84.18       98.20     20.33 o
  10   6   3      233.82      267.26     29.75 o
  11   6   3       31.56       39.95     14.62 o
 -11   7   3       20.96       35.85     23.29 o
 -10   7   3      168.22      205.66     21.42 o
  -9   7   3      191.57      237.05     21.97 o
  -8   7   3       16.28       14.67      8.70 o
  -7   7   3      729.10      730.76     31.93 o
  -6   7   3      453.65      435.09     20.50 o
  -5   7   3      541.38      532.12     23.75 o
  -4   7   3     3680.85     3708.71     74.67 o
  -3   7   3      168.42      126.56      8.25 o
  -2   7   3     5969.58     6375.65    105.73 o
  -1   7   3     8096.41     8746.93    137.88 o
   0   7   3     2368.38     2361.98     43.57 o
   1   7   3     7898.68     8451.84    137.23 o
   2   7   3     5989.17     6522.63    105.52 o
   3   7   3      163.91      137.79     12.73 o
   4   7   3     3696.17     3730.09     84.04 o
   5   7   3      520.24      530.88     23.33 o
   6   7   3      474.41      455.94     23.63 o
   7   7   3      689.09      627.04     33.79 o
   8   7   3       23.34       30.72     12.84 o
   9   7   3      190.41      197.98     28.18 o
  10   7   3      164.69      203.74     24.61 o
  11   7   3       21.12       27.80     12.29 o
 -10   8   3      186.81      188.68     24.29 o
  -9   8   3      175.68      181.07     19.72 o
  -8   8   3      107.01      112.15     16.57 o
  -7   8   3      474.28      486.29     24.24 o
  -6   8   3      151.56      159.81     16.25 o
  -5   8   3      359.65      318.32     26.21 o
  -4   8   3     1136.46     1138.34     31.28 o
  -3   8   3      287.64      277.89     12.61 o
  -2   8   3     2284.00     2265.26     43.38 o
  -1   8   3     6427.98     6497.23    107.88 o
   0   8   3      159.52      197.24     10.09 o
   1   8   3     6507.26     6578.84    107.39 o
   2   8   3     2205.17     2199.20     47.69 o
   3   8   3      290.73      298.61     18.73 o
   4   8   3     1120.83     1101.75     35.23 o
   5   8   3      350.62      283.42     19.34 o
   6   8   3      154.54      170.79     20.35 o
   7   8   3      472.81      392.95     30.56 o
   8   8   3      110.47      140.64     20.95 o
   9   8   3      185.43      173.87     23.35 o
  10   8   3      194.10      242.98     27.84 o
 -10   9   3      111.61      129.43     25.54 o
  -9   9   3       41.11       52.72     15.32 o
  -8   9   3      127.13      115.06     16.82 o
  -7   9   3      654.53      613.76     31.63 o
  -6   9   3        9.08        3.66      6.79 o
  -5   9   3      968.48      919.50     29.54 o
  -4   9   3     1263.29     1180.07     33.86 o
  -3   9   3     1264.09     1199.30     32.35 o
  -2   9   3     2149.94     2033.32     56.98 o
  -1   9   3     3700.18     3772.46     66.58 o
   0   9   3      163.10      155.71      9.66 o
   1   9   3     3634.97     3646.03     72.62 o
   2   9   3     2119.54     2042.52     54.21 o
   3   9   3     1264.75     1162.98     36.54 o
   4   9   3     1358.85     1318.49     39.61 o
   5   9   3      943.73      961.21     33.96 o
   6   9   3       10.87       12.12     10.81 o
   7   9   3      655.54      591.37     44.41 o
   8   9   3      120.26       93.39     19.09 o
   9   9   3       43.30       86.68     18.59 o
  10   9   3      107.23      119.78     18.69 o
 -10  10   3       69.54       90.83     20.48 o
  -9  10   3       65.07       60.67     16.16 o
  -8  10   3      149.87      189.50     20.72 o
  -7  10   3      512.60      405.24     27.53 o
  -6  10   3      411.41      386.81     25.33 o
  -5  10   3      980.33      939.02     30.90 o
  -4  10   3     1148.63     1082.65     32.73 o
  -3  10   3        9.55       13.22      7.72 o
  -2  10   3     1239.92     1299.17     30.33 o
  -1  10   3     1801.89     1769.84     37.19 o
   0  10   3       42.75       39.94      8.01 o
   1  10   3     1748.52     1684.23     50.20 o
   2  10   3     1183.69     1210.10     38.14 o
   3  10   3        8.24       15.95      8.36 o
   4  10   3     1119.77     1161.19     37.78 o
   5  10   3      996.32      930.38     34.57 o
   6  10   3      396.53      420.66     31.47 o
   7  10   3      527.62      461.12     34.32 o
   8  10   3      153.40      173.46     23.65 o
   9  10   3       62.60       57.20     17.22 o
  10  10   3       67.61       83.04     17.08 o
  -9  11   3       37.04       55.99     17.45 o
  -8  11   3       52.33       56.53     20.90 o
  -7  11   3      399.86      364.07     27.39 o
  -6  11   3      265.03      237.71     18.75 o
  -5  11   3      249.85      260.34     18.83 o
  -4  11   3     1324.29     1231.39     36.39 o
  -3  11   3      166.17      147.56     13.67 o
  -2  11   3     1144.88     1137.26     28.88 o
  -1  11   3     1776.00     1726.76     41.78 o
   0  11   3       37.31       38.77      9.25 o
   1  11   3     1778.04     1720.74     48.15 o
   2  11   3     1111.00     1056.60     38.26 o
   3  11   3      149.95      126.75     14.50 o
   4  11   3     1354.15     1265.41     43.62 o
   5  11   3      277.68      363.27     28.69 o
   6  11   3      251.25      290.64     27.29 o
   7  11   3      406.22      444.14     34.53 o
   8  11   3       52.75       62.50     16.20 o
   9  11   3       40.28       59.70     15.12 o
  -8  12   3       42.17       29.70     15.11 o
  -7  12   3      280.71      254.55     27.69 o
  -6  12   3       35.95       34.93     11.88 o
  -5  12   3      248.74      273.89     26.60 o
  -4  12   3     1175.17     1092.79     34.67 o
  -3  12   3      105.08       93.64     12.86 o
  -2  12   3      522.79      580.07     25.66 o
  -1  12   3      755.06      695.87     28.09 o
   0  12   3      114.83      119.55     13.91 o
   1  12   3      747.75      716.84     32.20 o
   2  12   3      543.48      603.60     26.41 o
   3  12   3      122.69      123.89     14.37 o
   4  12   3     1195.77     1167.04     58.05 o
   5  12   3      257.39      315.36     28.03 o
   6  12   3       31.68       52.64     14.91 o
   7  12   3      284.33      257.30     23.76 o
   8  12   3       39.71       36.79     12.56 o
  -8  13   3       38.36       47.51     16.21 o
  -7  13   3      186.36      188.33     23.83 o
  -6  13   3       73.12       90.76     17.55 o
  -5  13   3      258.38      269.55     23.02 o
  -4  13   3      543.53      500.68     28.85 o
  -3  13   3       57.73       62.15     12.73 o
  -2  13   3      290.05      303.00     26.32 o
  -1  13   3      764.66      740.58     30.18 o
   0  13   3        9.21       18.27      8.93 o
   1  13   3      790.38      835.03     32.33 o
   2  13   3      279.62      300.47     22.40 o
   3  13   3       69.61       50.10     10.96 o
   4  13   3      540.73      500.53     37.95 o
   5  13   3      275.37      274.29     23.72 o
   6  13   3       75.63       91.15     17.40 o
   7  13   3      183.83      184.67     20.73 o
   8  13   3       40.99       49.52     15.26 o
  -7  14   3      142.95      149.11     23.58 o
  -6  14   3       50.72       68.68     17.61 o
  -5  14   3       76.58       96.72     15.12 o
  -4  14   3      511.39      479.13     35.04 o
  -3  14   3      204.50      257.14     26.51 o
  -2  14   3      708.73      843.92     39.41 o
  -1  14   3      843.14      812.21     39.36 o
   0  14   3      100.65      123.10     15.90 o
   1  14   3      869.84      854.82     45.79 o
   2  14   3      704.39      702.51     31.39 o
   3  14   3      210.74      190.77     19.62 o
   4  14   3      518.44      501.32     35.68 o
   5  14   3       81.87       77.10     14.61 o
   6  14   3       48.01       81.12     18.80 o
   7  14   3      154.61      177.13     20.84 o
  -6  15   3       31.06       62.29     16.58 o
  -5  15   3       77.15       62.51     20.16 o
  -4  15   3      316.65      296.81     28.35 o
  -3  15   3       28.03       29.63     13.10 o
  -2  15   3      287.63      309.84     30.75 o
  -1  15   3      248.97      264.67     26.44 o
   0  15   3       15.60       24.53     10.39 o
   1  15   3      239.11      284.84     22.59 o
   2  15   3      296.73      346.83     31.33 o
   3  15   3       33.56       67.19     15.13 o
   4  15   3      312.62      275.86     28.05 o
   5  15   3       73.54       97.37     21.98 o
   6  15   3       35.80       64.80     17.18 o
  -5  16   3       67.82       53.42     22.33 o
  -4  16   3      149.41      136.40     20.00 o
  -3  16   3       26.02       42.04     14.15 o
  -2  16   3      263.20      266.92     28.29 o
  -1  16   3      196.76      193.84     38.11 o
   0  16   3        0.12       14.86     13.73 o
   1  16   3      196.15      185.62     20.29 o
   2  16   3      260.32      279.82     23.94 o
   3  16   3       23.55       24.94     22.15 o
   4  16   3      137.36      172.68     23.81 o
   5  16   3       64.57       93.20     19.80 o
  -3  17   3       16.89       45.93     15.26 o
  -2  17   3       98.66      131.42     20.55 o
  -1  17   3      154.20      185.19     23.81 o
   0  17   3       41.63       83.77     18.04 o
   1  17   3      146.12      142.28     17.25 o
   2  17   3      100.75      122.88     20.10 o
   3  17   3       15.93       34.69     15.58 o
   0   0   4    19475.90    18444.65    483.42 o
   1   0   4      135.04      107.68      4.91 o
   2   0   4     4876.24     4914.74     78.53 o
   3   0   4     3385.34     4319.11     70.92 o
   4   0   4     1563.38     1799.34     34.01 o
   5   0   4       23.90       41.88      5.53 o
   6   0   4     5044.76     4868.45     83.49 o
   7   0   4      891.18      793.89     25.22 o
   8   0   4     2341.16     2138.95     50.40 o
   9   0   4        0.97       -4.71      7.25 o
  10   0   4       23.82       42.65     11.94 o
  11   0   4       10.52       26.47     12.49 o
  12   0   4       78.69      136.65     27.60 o
 -12   1   4        9.79       16.76     11.75 o
 -11   1   4      323.42      421.65     62.17 o
 -10   1   4       16.04        3.09     10.47 o
  -9   1   4      528.71      567.13     27.74 o
  -8   1   4      237.82      281.99     20.04 o
  -7   1   4      215.11      214.80     15.29 o
  -6   1   4      197.80      210.64     12.13 o
  -5   1   4     6425.68     6335.83    103.93 o
  -4   1   4      282.07      266.79      9.65 o
  -3   1   4    26940.09    25399.12    427.01 o
  -2   1   4      981.91     1044.13     22.23 o
  -1   1   4     1026.78     1122.11     20.35 o
   0   1   4      119.93      131.11      6.49 o
   1   1   4      843.73      961.06     21.67 o
   2   1   4      955.94     1003.79     22.90 o
   3   1   4    27106.06    25533.89    425.26 o
   4   1   4      272.11      234.09     11.41 o
   5   1   4     6307.80     6244.40    114.25 o
   6   1   4      197.54      169.96      9.81 o
   7   1   4      212.05      205.88     12.84 o
   8   1   4      234.49      239.44     17.98 o
   9   1   4      491.96      525.70     25.63 o
  10   1   4       15.63       15.07     20.73 o
  11   1   4      326.25      352.55     59.20 o
  12   1   4       10.03       59.53     30.25 o
 -12   2   4       64.80       79.43     16.70 o
 -11   2   4        5.84       10.58      9.94 o
 -10   2   4       31.05       24.94     12.08 o
  -9   2   4       84.58       75.44     17.17 o
  -8   2   4      787.62      788.82     30.86 o
  -7   2   4      111.38      127.17     10.40 o
  -6   2   4     4676.57     4674.38     82.70 o
  -5   2   4     1246.26     1159.80     26.17 o
  -4   2   4      618.21      627.27     17.30 o
  -3   2   4      339.06      325.89     22.41 o
  -2   2   4    14640.79    14683.62    267.81 o
  -1   2   4      786.65      876.40     19.48 o
   0   2   4     3829.75     4313.26     69.50 o
   1   2   4      754.27      847.27     17.37 o
   2   2   4    14213.55    14279.00    221.48 o
   3   2   4      325.02      336.24     11.99 o
   4   2   4      616.59      612.93     18.12 o
   5   2   4     1240.30     1179.71     24.94 o
   6   2   4     4850.63     4814.04     90.66 o
   7   2   4      108.21      108.75     12.58 o
   8   2   4      774.50      783.98     30.55 o
   9   2   4       80.43       80.45     11.32 o
  10   2   4       33.20       36.50     17.12 o
  11   2   4        6.00        4.71     20.78 o
  12   2   4       63.77       85.91     36.81 o
 -11   3   4      165.00      229.93     26.03 o
 -10   3   4       14.28       16.82     11.38 o
  -9   3   4      437.40      337.66     23.82 o
  -8   3   4      217.77      216.04     16.30 o
  -7   3   4        7.86        4.99      5.36 o
  -6   3   4        9.55        9.22      5.16 o
  -5   3   4     4595.21     4373.54     76.40 o
  -4   3   4     1004.24     1044.34     26.26 o
  -3   3   4    22222.52    21948.28    338.10 o
  -2   3   4     4416.69     4882.09     88.22 o
  -1   3   4     2166.86     2177.36     39.18 o
   0   3   4      475.05      581.55     20.33 o
   1   3   4     2349.87     2413.92     40.56 o
   2   3   4     4484.85     4917.96     78.79 o
   3   3   4    22184.55    21932.36    367.88 o
   4   3   4     1033.34     1107.73     26.38 o
   5   3   4     4586.95     4381.77     82.61 o
   6   3   4        7.84       12.01      6.30 o
   7   3   4        8.24        8.43      8.05 o
   8   3   4      219.87      197.66     14.64 o
   9   3   4      429.67      422.35     24.48 o
  10   3   4       15.41       18.62     15.58 o
  11   3   4      162.94      224.86     48.36 o
 -11   4   4        8.92       20.01     12.23 o
 -10   4   4       43.87       68.66     22.38 o
  -9   4   4        9.18       -2.05      8.38 o
  -8   4   4      434.78      471.86     23.04 o
  -7   4   4        0.94       -1.22      5.44 o
  -6   4   4     3976.45     3814.77     69.35 o
  -5   4   4      151.06      155.70     10.09 o
  -4   4   4      140.51      142.76      8.88 o
  -3   4   4     1888.10     2170.08     43.83 o
  -2   4   4    20537.31    21218.88    325.36 o
  -1   4   4      855.49      929.23     19.22 o
   0   4   4    16950.25    17046.74    261.96 o
   1   4   4      836.52      902.32     19.79 o
   2   4   4    20762.66    21374.77    326.66 o
   3   4   4     1856.98     2116.89     43.26 o
   4   4   4      113.90      103.73      8.19 o
   5   4   4      163.80      187.97     10.89 o
   6   4   4     3870.95     3631.76     73.08 o
   7   4   4        0.58       -6.70      6.70 o
   8   4   4      462.94      566.20     29.94 o
   9   4   4        8.17       -6.37     12.70 o
  10   4   4       44.17       34.39     18.30 o
  11   4   4        8.65       24.45     17.11 o
 -11   5   4      217.16      227.07     31.74 o
 -10   5   4       87.01       82.79     19.60 o
  -9   5   4      379.78      366.95     24.92 o
  -8   5   4       37.79       33.29     10.08 o
  -7   5   4      371.73      339.20     19.72 o
  -6   5   4       22.67       27.68      6.98 o
  -5   5   4     3465.71     3418.17     76.23 o
  -4   5   4      379.35      430.98     15.96 o
  -3   5   4     9071.81     9088.95    142.06 o
  -2   5   4      695.94      709.13     16.47 o
  -1   5   4     1579.04     1431.88     29.46 o
   0   5   4       99.39      112.78      6.73 o
   1   5   4     1760.70     1674.28     30.86 o
   2   5   4      686.19      675.09     17.17 o
   3   5   4     8652.58     8778.97    142.87 o
   4   5   4      370.81      434.92     14.06 o
   5   5   4     3518.85     3554.69     68.05 o
   6   5   4       23.12       21.53      7.45 o
   7   5   4      370.36      373.52     24.89 o
   8   5   4       34.71       32.28     12.35 o
   9   5   4      396.93      384.88     37.91 o
  10   5   4       85.45       97.04     31.66 o
  11   5   4      217.17      219.07     26.97 o
 -11   6   4        3.57       -6.32     13.97 o
 -10   6   4       32.52       27.27     23.56 o
  -9   6   4       68.32       56.71     12.85 o
  -8   6   4      909.92      876.92     38.70 o
  -7   6   4      126.41      114.55     14.06 o
  -6   6   4     2875.22     2777.16     79.27 o
  -5   6   4      176.55      183.36     13.03 o
  -4   6   4      487.37      535.45     19.54 o
  -3   6   4      896.91      958.65     21.62 o
  -2   6   4     2463.74     2441.35     44.20 o
  -1   6   4     2986.46     3002.86     53.36 o
   0   6   4    17607.76    16696.31    258.39 o
   1   6   4     2986.37     3071.64     53.75 o
   2   6   4     2412.05     2399.19     44.74 o
   3   6   4      896.73      943.94     22.16 o
   4   6   4      487.27      558.10     16.21 o
   5   6   4      184.75      202.43     14.87 o
   6   6   4     2806.19     2704.63     67.69 o
   7   6   4      116.58       84.94     12.76 o
   8   6   4      884.70      854.69     40.47 o
   9   6   4       67.85       45.47     14.95 o
  10   6   4       32.71       62.66     15.96 o
  11   6   4        4.12       22.07     13.67 o
 -11   7   4      198.25      166.99     60.86 o
 -10   7   4        2.62       21.17     14.89 o
  -9   7   4      296.23      303.92     31.51 o
  -8   7   4        8.04        4.40      8.54 o
  -7   7   4      100.63       82.15     13.29 o
  -6   7   4       63.46       78.97     10.58 o
  -5   7   4     2589.69     2515.11     61.57 o
  -4   7   4      128.73      132.94     11.25 o
  -3   7   4     6185.12     6105.44    100.74 o
  -2   7   4       53.31       62.53      6.33 o
  -1   7   4     2203.42     2412.15     44.94 o
   0   7   4      124.34      147.26      8.79 o
   1   7   4     2236.57     2398.69     53.08 o
   2   7   4       46.45       43.43      6.33 o
   3   7   4     6114.39     5984.36    111.87 o
   4   7   4      120.38      126.33     10.16 o
   5   7   4     2477.99     2458.33     62.47 o
   6   7   4       63.55       74.04     12.44 o
   7   7   4      104.60      104.26     14.12 o
   8   7   4       10.10        5.50     10.78 o
   9   7   4      286.50      312.52     29.64 o
  10   7   4        2.04       27.19     13.86 o
  11   7   4      199.95      212.35     27.86 o
 -10   8   4       26.26       69.44     13.10 o
  -9   8   4       10.26       15.84      9.85 o
  -8   8   4      630.91      635.43     59.99 o
  -7   8   4        2.24       -6.31      7.08 o
  -6   8   4     2201.01     2144.79     51.97 o
  -5   8   4      117.95      119.58     11.73 o
  -4   8   4      345.05      368.85     17.41 o
  -3   8   4       26.81       32.26      6.92 o
  -2   8   4     3714.84     3686.89     65.81 o
  -1   8   4       58.90       57.82      7.04 o
   0   8   4    10263.09    10444.89    166.68 o
   1   8   4       53.70       61.65      6.63 o
   2   8   4     3682.48     3703.54     79.51 o
   3   8   4       25.64       34.32      8.14 o
   4   8   4      321.25      334.58     20.66 o
   5   8   4      115.97      121.69     16.90 o
   6   8   4     2278.51     2165.23     59.21 o
   7   8   4        1.07        0.93     10.32 o
   8   8   4      621.95      586.30     38.64 o
   9   8   4        9.42       10.85     12.08 o
  10   8   4       27.65       50.11     16.60 o
 -10   9   4        3.47       16.12     15.19 o
  -9   9   4      279.32      331.15     27.17 o
  -8   9   4       37.86       43.76     12.66 o
  -7   9   4        1.71        4.62      8.99 o
  -6   9   4       61.26       86.92     13.68 o
  -5   9   4     1278.21     1244.40     35.57 o
  -4   9   4      428.19      410.69     19.05 o
  -3   9   4     4495.57     4364.57     87.70 o
  -2   9   4       13.46        9.74      4.70 o
  -1   9   4      944.45      972.68     24.37 o
   0   9   4        2.58       -3.93      3.93 o
   1   9   4      964.37      983.64     27.12 o
   2   9   4       20.09       15.45      7.29 o
   3   9   4     4538.24     4533.97    125.46 o
   4   9   4      430.66      405.63     22.97 o
   5   9   4     1319.06     1277.04     41.21 o
   6   9   4       59.29       56.79     12.47 o
   7   9   4        1.72       15.15     11.13 o
   8   9   4       38.12       42.81     19.09 o
   9   9   4      276.18      301.78     30.18 o
  10   9   4        3.83       39.42     22.50 o
  -9  10   4        4.08        8.67     10.37 o
  -8  10   4      276.99      285.56     27.91 o
  -7  10   4        0.49        8.13      9.75 o
  -6  10   4      863.38      808.58     33.69 o
  -5  10   4      212.39      192.94     23.32 o
  -4  10   4       12.73       33.13      8.39 o
  -3  10   4      307.95      322.42     17.86 o
  -2  10   4     3437.17     3321.32     62.31 o
  -1  10   4      197.79      197.14     11.73 o
   0  10   4     3046.53     3110.77     64.22 o
   1  10   4      174.63      155.35     14.39 o
   2  10   4     3395.25     3333.68     78.49 o
   3  10   4      305.36      307.20     20.53 o
   4  10   4        7.39       31.92      9.03 o
   5  10   4      215.90      205.06     18.42 o
   6  10   4      861.00      817.53     39.48 o
   7  10   4        0.49       13.25     12.59 o
   8  10   4      276.52      250.57     28.01 o
   9  10   4        3.67      -11.56     11.56 o
  -9  11   4      109.68      115.31     19.77 o
  -8  11   4        2.91       26.54     11.27 o
  -7  11   4       15.27        3.86     10.29 o
  -6  11   4        5.13       10.53     13.58 o
  -5  11   4     1317.25     1151.83     35.91 o
  -4  11   4      283.87      270.12     18.25 o
  -3  11   4     3533.05     3387.61     72.64 o
  -2  11   4        7.91       20.68      7.12 o
  -1  11   4      317.76      344.03     17.64 o
   0  11   4       35.34       27.63      8.78 o
   1  11   4      316.99      333.12     20.77 o
   2  11   4       11.89       24.85      8.66 o
   3  11   4     3399.83     3342.89     81.33 o
   4  11   4      289.03      309.68     21.98 o
   5  11   4     1270.47     1142.80     40.08 o
   6  11   4        4.71       24.86     12.32 o
   7  11   4       15.42       11.20     13.65 o
   8  11   4        2.27        1.50     12.04 o
   9  11   4      106.76       98.00     19.61 o
  -8  12   4      235.19      287.84     29.57 o
  -7  12   4       14.07       26.10     11.06 o
  -6  12   4      716.89      701.74     33.77 o
  -5  12   4      188.02      174.05     16.23 o
  -4  12   4      110.87      159.23     15.33 o
  -3  12   4       21.10       32.50      8.66 o
  -2  12   4      904.22      829.53     31.28 o
  -1  12   4       36.54       42.14      9.80 o
   0  12   4     2116.33     2136.09     65.41 o
   1  12   4       47.46       38.46      9.54 o
   2  12   4      860.37      802.20     31.43 o
   3  12   4       21.25        5.46      8.72 o
   4  12   4      120.27      156.28     21.23 o
   5  12   4      190.93      207.90     23.14 o
   6  12   4      728.84      724.31     55.73 o
   7  12   4       12.81       24.02     13.25 o
   8  12   4      242.39      193.71     25.49 o
  -8  13   4        0.65       -1.61     12.55 o
  -7  13   4       15.43       31.29     14.39 o
  -6  13   4        2.70       25.67     13.12 o
  -5  13   4      387.37      393.94     28.83 o
  -4  13   4      189.55      213.98     21.76 o
  -3  13   4     1199.09     1140.23     42.45 o
  -2  13   4      104.33      109.66     16.93 o
  -1  13   4      388.12      384.77     28.65 o
   0  13   4       23.97       24.24      9.03 o
   1  13   4      360.64      358.97     23.72 o
   2  13   4      102.95      108.99     14.85 o
   3  13   4     1150.34     1112.92     71.94 o
   4  13   4      192.64      230.50     20.62 o
   5  13   4      371.73      376.51     59.25 o
   6  13   4        2.79       14.28     12.32 o
   7  13   4       15.68       55.15     15.70 o
   8  13   4        0.89       21.49     18.75 o
  -7  14   4        9.92       -3.78     14.26 o
  -6  14   4      368.87      418.55     34.39 o
  -5  14   4       12.35       21.30     20.18 o
  -4  14   4      140.49      153.08     17.62 o
  -3  14   4        1.80       31.76     14.89 o
  -2  14   4      244.79      251.09     25.94 o
  -1  14   4       55.10       72.18     15.57 o
   0  14   4     1476.32     1442.07     53.26 o
   1  14   4       55.81       91.94     13.98 o
   2  14   4      244.83      223.32     20.56 o
   3  14   4        1.79       -3.06     10.83 o
   4  14   4      139.05      159.82     21.68 o
   5  14   4       10.53       31.99     13.24 o
   6  14   4      377.61      376.90     28.78 o
   7  14   4        9.33       17.43     12.63 o
  -6  15   4       13.08       19.33     14.25 o
  -5  15   4      194.64      270.10     34.75 o
  -4  15   4       29.04       87.18     20.03 o
  -3  15   4      719.38      722.95     46.07 o
  -2  15   4       25.95       47.25     13.64 o
  -1  15   4      304.26      308.61     28.07 o
   0  15   4       10.47        9.27     11.05 o
   1  15   4      323.19      323.78     25.14 o
   2  15   4       23.91       43.80     11.04 o
   3  15   4      724.10      745.91     33.04 o
   4  15   4       25.52       32.35     13.75 o
   5  15   4      196.97      220.71     26.05 o
   6  15   4       12.70        4.62     13.90 o
  -4  16   4       45.82       85.15     22.80 o
  -3  16   4        5.26       12.55     11.92 o
  -2  16   4      176.31      180.49     24.83 o
  -1  16   4       45.61       69.25     22.71 o
   0  16   4      650.34      632.02     38.34 o
   1  16   4       40.90       50.70     11.65 o
   2  16   4      170.03      176.38     19.22 o
   3  16   4        5.30       17.82     13.28 o
   4  16   4       45.15       54.79     17.04 o
  -2  17   4        9.47       16.07     24.36 o
  -1  17   4       84.51      101.33     18.30 o
   0  17   4        3.57       13.54     20.79 o
   1  17   4       88.88      143.39     25.26 o
   2  17   4        9.27       26.18     18.59 o
   1   0   5     2903.57     2836.44     47.51 o
   2   0   5    12653.00    13793.10    212.80 o
   3   0   5     2710.78     3092.31     52.71 o
   4   0   5     5248.63     5180.91     85.58 o
   5   0   5     4143.09     4055.83     77.49 o
   6   0   5     1191.45     1191.42     27.38 o
   7   0   5     1197.35     1101.57     31.03 o
   8   0   5       22.88       38.94      9.78 o
   9   0   5      443.50      446.21     26.14 o
  10   0   5      172.76      151.67     17.23 o
  11   0   5        4.56       18.36     11.96 o
 -11   1   5       10.86        6.22     10.23 o
 -10   1   5      293.77      310.80     23.85 o
  -9   1   5      346.69      375.08     24.96 o
  -8   1   5       84.51      101.43     13.31 o
  -7   1   5      977.84      958.79     29.07 o
  -6   1   5      982.78      917.57     23.54 o
  -5   1   5     2208.60     2289.23     43.25 o
  -4   1   5     6268.97     5953.15    108.23 o
  -3   1   5      582.00      600.25     14.84 o
  -2   1   5     8073.35     8432.81    130.31 o
  -1   1   5     2368.39     2602.86     42.08 o
   0   1   5      184.51      284.28      8.30 o
   1   1   5     2119.99     2242.86     40.78 o
   2   1   5     7766.54     8063.99    142.34 o
   3   1   5      535.50      541.90     15.31 o
   4   1   5     6380.11     6071.92    122.45 o
   5   1   5     2193.13     2281.64     54.90 o
   6   1   5      989.89      881.16     29.47 o
   7   1   5     1019.39      930.54     32.18 o
   8   1   5      104.99      101.33     13.11 o
   9   1   5      337.89      314.21     21.83 o
  10   1   5      296.48      345.36     29.71 o
  11   1   5        8.94       17.72     25.40 o
 -11   2   5       24.70       46.36     11.95 o
 -10   2   5      220.38      257.73     22.70 o
  -9   2   5      215.79      224.93     24.02 o
  -8   2   5      142.85      137.75     18.10 o
  -7   2   5     1774.62     1715.94     42.01 o
  -6   2   5      490.16      474.68     16.10 o
  -5   2   5     1122.06     1081.60     24.67 o
  -4   2   5     5303.74     5275.81     96.34 o
  -3   2   5      835.24      894.71     19.46 o
  -2   2   5     3777.85     4162.44     77.85 o
  -1   2   5     2756.39     2594.19     50.32 o
   0   2   5      946.25     1067.49     21.11 o
   1   2   5     2826.07     2728.02     45.69 o
   2   2   5     3999.18     4420.62     78.56 o
   3   2   5      861.54      948.77     19.93 o
   4   2   5     5245.19     5196.49     96.17 o
   5   2   5     1068.61     1031.13     36.21 o
   6   2   5      462.17      463.28     19.42 o
   7   2   5     1714.56     1668.52     43.94 o
   8   2   5      130.54      140.32     13.05 o
   9   2   5      211.50      219.48     19.54 o
  10   2   5      227.16      178.31     28.43 o
  11   2   5       25.76       34.03     25.92 o
 -11   3   5        7.13       23.20     13.19 o
 -10   3   5      102.18      140.92     20.54 o
  -9   3   5      154.33      212.54     23.86 o
  -8   3   5      201.32      154.59     19.75 o
  -7   3   5     1827.57     1696.72     42.73 o
  -6   3   5      290.53      267.29     12.91 o
  -5   3   5      776.52      796.34     20.97 o
  -4   3   5     7919.36     8079.12    145.61 o
  -3   3   5     1482.17     1486.83     33.92 o
  -2   3   5     7304.54     7520.55    130.36 o
  -1   3   5     6102.66     6589.23    133.49 o
   0   3   5      135.86      156.37      8.94 o
   1   3   5     6473.82     6943.48    108.00 o
   2   3   5     6981.08     7281.23    129.54 o
   3   3   5     1522.12     1612.25     34.50 o
   4   3   5     8016.56     8261.20    144.70 o
   5   3   5      740.89      827.35     23.52 o
   6   3   5      272.44      274.21     16.00 o
   7   3   5     1831.50     1694.03     41.66 o
   8   3   5      217.09      192.94     14.57 o
   9   3   5      157.94      185.62     17.90 o
  10   3   5      103.28      125.23     34.61 o
  11   3   5        6.43       -2.63     21.44 o
 -11   4   5       26.80       25.93     15.13 o
 -10   4   5      206.47      220.65     24.56 o
  -9   4   5      162.41      187.42     22.38 o
  -8   4   5      347.04      295.37     19.23 o
  -7   4   5     1694.48     1664.39     43.02 o
  -6   4   5      213.51      240.50     15.20 o
  -5   4   5      673.59      622.08     18.85 o
  -4   4   5     7443.10     7639.05    126.91 o
  -3   4   5      437.69      467.14     13.92 o
  -2   4   5     2666.01     2638.40     51.06 o
  -1   4   5     9567.90     9563.01    150.40 o
   0   4   5     1457.78     1493.14     29.07 o
   1   4   5     9347.96     9605.63    151.21 o
   2   4   5     2605.87     2622.23     47.47 o
   3   4   5      476.77      509.93     16.27 o
   4   4   5     7619.80     7964.86    138.52 o
   5   4   5      748.87      745.94     21.57 o
   6   4   5      226.79      245.71     13.93 o
   7   4   5     1745.05     1654.95     55.98 o
   8   4   5      363.01      401.48     23.05 o
   9   4   5      164.92      196.96     22.20 o
  10   4   5      207.80      196.97     32.68 o
  11   4   5       25.46       32.74     32.56 o
 -11   5   5       15.76       39.03     16.76 o
 -10   5   5      270.27      249.03     32.37 o
  -9   5   5      169.68      155.68     21.69 o
  -8   5   5      115.69      101.97     12.60 o
  -7   5   5     1246.90     1210.69     46.73 o
  -6   5   5      289.63      276.94     16.63 o
  -5   5   5     1139.10     1175.72     52.30 o
  -4   5   5     1719.40     1785.40     47.85 o
  -3   5   5     2374.57     2477.54     50.06 o
  -2   5   5     1878.89     1703.56     32.87 o
  -1   5   5     3899.18     4030.45     68.04 o
   0   5   5        0.25       12.11      3.68 o
   1   5   5     3900.87     4043.05     68.86 o
   2   5   5     1975.60     1774.48     34.54 o
   3   5   5     2410.42     2414.66     45.98 o
   4   5   5     1826.18     1887.04     37.41 o
   5   5   5     1130.99     1129.75     36.05 o
   6   5   5      279.45      268.61     17.50 o
   7   5   5     1175.91     1173.40     37.20 o
   8   5   5      105.34      141.59     18.67 o
   9   5   5      169.04      210.14     30.07 o
  10   5   5      267.68      237.23     32.88 o
  11   5   5       17.57       17.20     17.52 o
 -11   6   5        5.74       -2.07     14.29 o
 -10   6   5      235.98      221.11     31.97 o
  -9   6   5      228.99      244.67     25.61 o
  -8   6   5      261.97      244.54     20.12 o
  -7   6   5      480.48      487.74     32.34 o
  -6   6   5       84.89       69.09     11.49 o
  -5   6   5     1609.27     1547.70     41.87 o
  -4   6   5     1926.81     1862.61     49.02 o
  -3   6   5     1795.21     1597.00     31.72 o
  -2   6   5     2768.76     2776.13     49.50 o
  -1   6   5     3466.98     3537.32     62.55 o
   0   6   5      465.97      475.22     14.45 o
   1   6   5     3448.55     3698.80     63.47 o
   2   6   5     2672.45     2727.41     50.68 o
   3   6   5     1796.53     1548.53     33.02 o
   4   6   5     1850.88     1785.53     37.07 o
   5   6   5     1645.61     1577.42     38.72 o
   6   6   5       82.97       98.24     13.08 o
   7   6   5      496.89      440.90     30.74 o
   8   6   5      261.83      269.69     21.18 o
   9   6   5      228.96      255.94     28.23 o
  10   6   5      232.30      198.56     24.75 o
  11   6   5        5.07       15.06     15.25 o
 -10   7   5      185.43      163.57     28.21 o
  -9   7   5      296.18      346.69     29.59 o
  -8   7   5       59.53       80.97     13.17 o
  -7   7   5      619.95      639.06     28.40 o
  -6   7   5      306.53      341.41     21.87 o
  -5   7   5      737.13      698.61     23.47 o
  -4   7   5     2265.41     2306.73     50.67 o
  -3   7   5      432.13      451.63     32.37 o
  -2   7   5     4176.88     4046.82     69.93 o
  -1   7   5     3698.48     3704.43     64.47 o
   0   7   5        0.95       -0.75      3.94 o
   1   7   5     3561.33     3625.74     64.57 o
   2   7   5     4126.15     4013.65     70.62 o
   3   7   5      422.90      409.15     17.72 o
   4   7   5     2232.38     2264.64     73.08 o
   5   7   5      713.48      647.24     29.22 o
   6   7   5      304.24      322.78     21.91 o
   7   7   5      665.51      649.67     29.42 o
   8   7   5       56.50       77.12     16.93 o
   9   7   5      298.82      320.05     32.90 o
  10   7   5      180.22      150.75     32.07 o
 -10   8   5      111.89      107.31     21.70 o
  -9   8   5      169.75      169.08     18.80 o
  -8   8   5       14.09       24.35     10.82 o
  -7   8   5      699.44      662.91     29.78 o
  -6   8   5      127.40      128.36     15.13 o
  -5   8   5      798.10      748.93     29.53 o
  -4   8   5     1952.79     1759.31     42.47 o
  -3   8   5      109.31       89.19      9.52 o
  -2   8   5     2123.21     2127.18     42.09 o
  -1   8   5     3305.54     3476.44     63.02 o
   0   8   5       76.62       87.06      8.04 o
   1   8   5     3347.45     3546.87     63.24 o
   2   8   5     2145.97     2122.25     47.46 o
   3   8   5      123.02      129.54     11.49 o
   4   8   5     1881.07     1712.75     53.15 o
   5   8   5      783.75      757.35     29.62 o
   6   8   5      124.34      102.46     18.83 o
   7   8   5      731.94      705.95     30.57 o
   8   8   5       15.22       10.72     11.65 o
   9   8   5      176.56      193.10     24.98 o
  10   8   5      118.20      122.98     26.03 o
 -10   9   5       70.66       98.01     18.60 o
  -9   9   5       45.84       54.54     12.63 o
  -8   9   5       93.40       95.16     14.89 o
  -7   9   5      375.60      361.15     27.43 o
  -6   9   5      187.98      199.86     19.16 o
  -5   9   5      343.24      326.35     21.93 o
  -4   9   5     1536.86     1629.86     40.88 o
  -3   9   5       33.02       35.53      7.75 o
  -2   9   5     1085.59     1170.66     27.76 o
  -1   9   5     2275.58     2145.01     43.13 o
   0   9   5       23.80       12.96      4.91 o
   1   9   5     2320.25     2161.96     53.23 o
   2   9   5     1020.37     1090.96     35.58 o
   3   9   5       23.75       29.27      8.81 o
   4   9   5     1519.32     1531.17     57.90 o
   5   9   5      340.78      313.70     22.12 o
   6   9   5      197.86      221.21     19.69 o
   7   9   5      402.03      393.00     32.26 o
   8   9   5       97.57      125.17     20.27 o
   9   9   5       44.62       44.25     17.24 o
  10   9   5       72.07      107.66     21.52 o
  -9  10   5       52.31       72.75     14.71 o
  -8  10   5       51.19       42.84     12.33 o
  -7  10   5      455.19      487.35     29.70 o
  -6  10   5       96.00       89.94     14.36 o
  -5  10   5      152.75      160.83     21.88 o
  -4  10   5     1208.01     1056.80     32.14 o
  -3  10   5      438.51      357.33     23.55 o
  -2  10   5     1061.61      997.72     29.49 o
  -1  10   5     1812.85     1800.26     38.99 o
   0  10   5       52.27       71.59      9.07 o
   1  10   5     1818.54     1853.98     49.77 o
   2  10   5     1036.25      997.65     33.87 o
   3  10   5      444.51      406.26     23.18 o
   4  10   5     1195.74     1089.48     43.09 o
   5  10   5      121.57      124.80     14.91 o
   6  10   5       90.82       83.64     13.35 o
   7  10   5      461.90      399.83     52.17 o
   8  10   5       55.39       37.56     14.64 o
   9  10   5       47.84       48.73     19.08 o
  -9  11   5       14.15       25.34     12.36 o
  -8  11   5       49.18       41.72     12.68 o
  -7  11   5      319.57      298.54     25.13 o
  -6  11   5       96.26      133.53     17.08 o
  -5  11   5      265.49      332.42     24.43 o
  -4  11   5      793.47      760.67     27.58 o
  -3  11   5      227.67      199.70     15.74 o
  -2  11   5      497.99      518.95     22.62 o
  -1  11   5     1948.45     1836.51     44.66 o
   0  11   5        7.33        9.12      7.51 o
   1  11   5     1956.44     1887.83     58.23 o
   2  11   5      544.40      558.84     24.92 o
   3  11   5      235.07      258.94     19.65 o
   4  11   5      839.76      795.84     31.86 o
   5  11   5      280.07      340.90     24.00 o
   6  11   5      104.23      124.93     20.12 o
   7  11   5      312.25      303.46     29.61 o
   8  11   5       51.97       52.47     16.92 o
   9  11   5       15.00       39.53     16.33 o
  -8  12   5       74.66       64.07     13.93 o
  -7  12   5      198.68      195.08     20.88 o
  -6  12   5      113.03      143.51     27.20 o
  -5  12   5      350.13      404.73     27.29 o
  -4  12   5      497.81      533.32     28.97 o
  -3  12   5      316.56      331.41     19.77 o
  -2  12   5      508.88      444.79     27.39 o
  -1  12   5      942.10      992.48     41.46 o
   0  12   5        9.65       16.09      8.50 o
   1  12   5      956.32     1030.09     35.79 o
   2  12   5      469.14      441.31     29.57 o
   3  12   5      315.42      328.93     23.02 o
   4  12   5      475.21      522.41     28.02 o
   5  12   5      360.63      366.68     26.10 o
   6  12   5      109.17      118.63     19.34 o
   7  12   5      201.42      224.48     26.53 o
   8  12   5       73.15       78.53     19.15 o
  -7  13   5      239.93      257.63     24.16 o
  -6  13   5       54.41       62.70     16.76 o
  -5  13   5      196.56      173.52     19.59 o
  -4  13   5      711.92      655.45     31.52 o
  -3  13   5       88.01       95.03     13.82 o
  -2  13   5      524.30      585.97     34.71 o
  -1  13   5      406.17      417.85     29.34 o
   0  13   5       60.37       74.48     12.11 o
   1  13   5      386.27      348.63     23.48 o
   2  13   5      536.75      563.33     29.53 o
   3  13   5       82.56      107.94     14.66 o
   4  13   5      744.36      748.35     32.58 o
   5  13   5      199.13      203.57     24.03 o
   6  13   5       55.80       44.79     14.46 o
   7  13   5      247.91      203.35     30.86 o
  -7  14   5       90.33       95.20     31.81 o
  -6  14   5       53.25       56.51     13.50 o
  -5  14   5       85.49      103.44     18.37 o
  -4  14   5      315.13      288.18     30.71 o
  -3  14   5       82.46       89.96     16.83 o
  -2  14   5      390.42      365.28     30.51 o
  -1  14   5      312.34      326.24     36.91 o
   0  14   5        0.19       -3.14      9.62 o
   1  14   5      323.35      374.75     25.26 o
   2  14   5      398.08      369.19     25.68 o
   3  14   5       89.84       67.16     13.35 o
   4  14   5      315.61      307.83     23.99 o
   5  14   5       87.33       96.40     28.92 o
   6  14   5       59.75       86.20     17.52 o
   7  14   5       85.90      111.53     21.22 o
  -5  15   5       53.88       31.81     17.30 o
  -4  15   5      215.42      294.59     42.59 o
  -3  15   5       25.47       31.02     15.42 o
  -2  15   5      272.31      370.34     36.59 o
  -1  15   5      347.24      319.93     28.51 o
   0  15   5       23.53       42.18     13.15 o
   1  15   5      353.13      329.95     25.16 o
   2  15   5      263.83      273.35     23.08 o
   3  15   5       23.17       29.66     10.66 o
   4  15   5      218.49      272.04     28.10 o
   5  15   5       48.06       17.54     16.68 o
  -4  16   5      138.47       97.94     34.86 o
  -3  16   5       23.37       15.81     15.07 o
  -2  16   5      186.77      193.50     23.61 o
  -1  16   5      227.43      299.43     29.03 o
   0  16   5       37.55       54.76     15.17 o
   1  16   5      217.01      243.41     25.44 o
   2  16   5      186.29      210.03     20.35 o
   3  16   5       26.34       33.57     12.52 o
   4  16   5      128.85      153.62     22.20 o
  -2  17   5      118.87      113.05     20.75 o
  -1  17   5      154.66      165.37     22.09 o
   0  17   5       11.48       36.34     14.05 o
   1  17   5      149.21      126.16     19.77 o
   2  17   5      110.14      175.71     32.22 o
   0   0   6     3719.24     3682.05     86.43 o
   1   0   6     2492.21     2475.57     42.97 o
   2   0   6      322.94      349.41      9.88 o
   3   0   6     9750.40     9753.38    153.54 o
   4   0   6      230.76      241.15     16.12 o
   5   0   6     3294.04     3134.56     56.53 o
   6   0   6        6.24        6.79      7.45 o
   7   0   6        9.47       16.41      7.61 o
   8   0   6        0.72       -6.01      7.06 o
   9   0   6      551.76      574.35     28.96 o
  10   0   6       36.12       71.67     13.35 o
  11   0   6      229.89      256.38     22.35 o
 -11   1   6       12.21       14.42     16.61 o
 -10   1   6       15.53       36.12     12.12 o
  -9   1   6       99.95       86.90     14.80 o
  -8   1   6     1156.91     1089.18     38.44 o
  -7   1   6      388.83      417.07     23.24 o
  -6   1   6     4046.26     3939.74    105.63 o
  -5   1   6       29.49       26.51      5.42 o
  -4   1   6      903.30      814.29     20.25 o
  -3   1   6      298.96      337.66     11.12 o
  -2   1   6     5716.58     5947.35     96.48 o
  -1   1   6     2349.98     2693.50     46.20 o
   0   1   6    12748.61    12664.43    196.00 o
   1   1   6     2325.12     2619.92     45.52 o
   2   1   6     5760.96     5989.10    105.99 o
   3   1   6      294.22      348.53     15.18 o
   4   1   6      962.43      878.12     27.05 o
   5   1   6       29.23       18.61      4.46 o
   6   1   6     3976.55     3769.36     86.77 o
   7   1   6      394.93      344.46     22.13 o
   8   1   6     1129.08     1199.64     42.14 o
   9   1   6       96.35       72.17     13.70 o
  10   1   6       15.04       25.42     17.12 o
  11   1   6       12.27       15.88     17.23 o
 -11   2   6      161.21      197.91     20.57 o
 -10   2   6       19.10       17.58     12.23 o
  -9   2   6      560.10      590.05     30.15 o
  -8   2   6      318.42      282.20     21.48 o
  -7   2   6      309.80      276.39     27.02 o
  -6   2   6       16.79       18.40      6.57 o
  -5   2   6     4771.12     4757.51     89.10 o
  -4   2   6      937.48      935.98     20.97 o
  -3   2   6    21503.02    20648.88    376.57 o
  -2   2   6     2470.66     2534.13     45.47 o
  -1   2   6     2217.42     2242.75     40.41 o
   0   2   6       75.77       67.50      8.95 o
   1   2   6     2205.25     2255.24     44.15 o
   2   2   6     2426.84     2557.79     49.44 o
   3   2   6    20964.43    20326.39    313.58 o
   4   2   6      943.24      922.33     21.26 o
   5   2   6     4738.73     4567.69     89.04 o
   6   2   6       16.85       22.06      7.58 o
   7   2   6      308.17      269.97     18.59 o
   8   2   6      316.84      332.93     21.15 o
   9   2   6      572.37      557.71     27.50 o
  10   2   6       19.33        5.60     11.93 o
  11   2   6      157.44      213.85     47.28 o
 -11   3   6        3.19       14.84     10.48 o
 -10   3   6       17.01       40.32     16.26 o
  -9   3   6       22.41        7.73     24.71 o
  -8   3   6      746.77      754.61     43.19 o
  -7   3   6       96.29      118.09     13.62 o
  -6   3   6     3372.36     3280.91     67.91 o
  -5   3   6       90.84      110.36     10.00 o
  -4   3   6     1441.81     1420.79     29.76 o
  -3   3   6     1865.47     2015.86     37.39 o
  -2   3   6     7036.29     7296.92    119.36 o
  -1   3   6      840.41      748.14     19.58 o
   0   3   6     7526.91     8305.71    131.72 o
   1   3   6      827.27      765.27     17.80 o
   2   3   6     7307.60     7659.54    132.11 o
   3   3   6     1898.82     1977.06     37.56 o
   4   3   6     1434.55     1492.56     34.90 o
   5   3   6       94.63       99.49     11.61 o
   6   3   6     3345.22     3232.71     67.09 o
   7   3   6      102.62      103.29     13.25 o
   8   3   6      778.49      780.09     31.61 o
   9   3   6       22.26       18.28     22.54 o
  10   3   6       15.93        9.81     23.49 o
  11   3   6        3.53      -19.97     19.97 o
 -11   4   6      137.56      185.58     24.90 o
 -10   4   6       37.52       42.43     14.20 o
  -9   4   6      223.47      268.62     27.07 o
  -8   4   6       78.28       86.61     16.10 o
  -7   4   6      142.61      149.29     13.83 o
  -6   4   6       53.48       48.95      8.58 o
  -5   4   6     4636.03     4388.51     92.82 o
  -4   4   6       96.65       95.67      9.15 o
  -3   4   6    17982.22    17299.99    299.40 o
  -2   4   6     2275.93     2193.13     51.06 o
  -1   4   6     2623.70     2750.44     52.68 o
   0   4   6      501.41      506.44     14.16 o
   1   4   6     2555.39     2631.95     48.28 o
   2   4   6     2222.06     2215.54     49.36 o
   3   4   6    18300.80    17723.79    298.15 o
   4   4   6      101.34      108.67      9.47 o
   5   4   6     4547.23     4474.66    198.07 o
   6   4   6       54.11       34.84      7.69 o
   7   4   6      141.25      126.11     15.03 o
   8   4   6       81.57       84.94     13.51 o
   9   4   6      226.32      238.09     26.89 o
  10   4   6       38.65       43.16     19.89 o
  11   4   6      139.73      150.11     42.68 o
 -11   5   6        2.83       32.65     19.24 o
 -10   5   6       28.49       22.02     12.61 o
  -9   5   6      118.83      132.64     20.56 o
  -8   5   6      647.87      664.43     30.53 o
  -7   5   6       41.19       35.53      8.96 o
  -6   5   6     2087.44     2034.48     50.32 o
  -5   5   6      110.07      128.77     11.66 o
  -4   5   6      606.09      708.92     21.09 o
  -3   5   6      482.55      493.96     16.04 o
  -2   5   6     4089.67     4048.38     77.09 o
  -1   5   6      281.74      306.31     10.78 o
   0   5   6    11461.57    11769.11    185.30 o
   1   5   6      270.06      302.25     12.04 o
   2   5   6     4095.62     4157.64     71.29 o
   3   5   6      482.39      498.59     16.80 o
   4   5   6      655.80      728.98     22.20 o
   5   5   6      104.89      117.05     12.18 o
   6   5   6     2125.45     2073.76     53.95 o
   7   5   6       38.31       45.68     10.37 o
   8   5   6      680.98      722.27     34.87 o
   9   5   6      120.50      117.30     18.81 o
  10   5   6       28.99       47.44     42.11 o
  11   5   6        2.79       20.58     19.20 o
 -11   6   6      183.89      223.44     35.08 o
 -10   6   6        8.08        1.61     13.61 o
  -9   6   6      317.70      368.08     38.84 o
  -8   6   6       34.35       22.31     10.55 o
  -7   6   6       98.45       92.57     15.48 o
  -6   6   6       37.10       51.70     10.42 o
  -5   6   6     1058.41      966.46     32.93 o
  -4   6   6       55.84       57.51      7.65 o
  -3   6   6     6909.69     6854.10    125.12 o
  -2   6   6     1045.27      997.17     22.89 o
  -1   6   6     3537.04     3729.55     64.80 o
   0   6   6      207.24      171.74     10.05 o
   1   6   6     3576.39     3730.49     65.68 o
   2   6   6     1035.72     1025.40     24.64 o
   3   6   6     7177.36     6904.78    114.66 o
   4   6   6       55.39       42.78     10.11 o
   5   6   6     1048.44     1032.96     29.77 o
   6   6   6       35.70       45.22     10.14 o
   7   6   6       98.60       81.50     13.08 o
   8   6   6       30.56       14.54      9.25 o
   9   6   6      299.51      270.30     28.15 o
  10   6   6        9.02       17.10     13.45 o
  11   6   6      179.99      235.09     28.03 o
 -10   7   6       20.62        4.76     15.83 o
  -9   7   6        5.69       12.89     10.84 o
  -8   7   6      539.59      538.60     79.57 o
  -7   7   6      113.17      129.17     15.24 o
  -6   7   6     1678.81     1684.71     48.91 o
  -5   7   6       78.99      108.67     13.03 o
  -4   7   6      196.88      196.10     15.87 o
  -3   7   6      177.60      192.44     14.89 o
  -2   7   6     3837.20     3884.42     69.81 o
  -1   7   6      444.23      467.44     15.15 o
   0   7   6    13274.09    13276.39    209.47 o
   1   7   6      417.05      489.42     15.86 o
   2   7   6     3946.75     4161.32     71.85 o
   3   7   6      180.69      186.05     13.34 o
   4   7   6      205.48      203.05     19.03 o
   5   7   6       80.88       93.86     12.68 o
   6   7   6     1609.42     1576.29     48.50 o
   7   7   6      122.12      123.17     15.83 o
   8   7   6      521.60      548.90     36.40 o
   9   7   6        5.50        9.19     11.24 o
  10   7   6       21.53       28.74     14.38 o
 -10   8   6        8.45       26.17     15.78 o
  -9   8   6      302.89      361.77     31.59 o
  -8   8   6        9.12       21.85     13.57 o
  -7   8   6       53.86       64.87     12.76 o
  -6   8   6       76.10       45.65     10.95 o
  -5   8   6     1261.99     1178.25     59.54 o
  -4   8   6      105.34      120.08     14.83 o
  -3   8   6     4408.57     4213.52     82.10 o
  -2   8   6      303.03      304.00     13.61 o
  -1   8   6     1268.01     1294.55     40.68 o
   0   8   6       40.31       27.02      6.06 o
   1   8   6     1252.09     1341.13     30.27 o
   2   8   6      285.21      290.02     15.99 o
   3   8   6     4349.02     4043.17     84.20 o
   4   8   6      111.73      133.19     14.04 o
   5   8   6     1294.80     1279.09     51.83 o
   6   8   6       76.32       81.28     12.49 o
   7   8   6       53.84       72.98     13.15 o
   8   8   6       10.73       19.61     14.38 o
   9   8   6      302.17      403.01     40.99 o
  10   8   6        9.12       46.74     16.58 o
 -10   9   6        8.55       33.20     18.37 o
  -9   9   6        0.83       25.92     13.16 o
  -8   9   6      477.08      459.96     29.32 o
  -7   9   6       44.21       47.36     20.17 o
  -6   9   6     1198.73     1171.68     40.98 o
  -5   9   6        5.66        1.12      7.68 o
  -4   9   6       65.97       94.89     14.89 o
  -3   9   6      149.63      151.11     12.49 o
  -2   9   6     2363.01     2112.23     51.52 o
  -1   9   6        8.09       13.04      5.47 o
   0   9   6     3482.42     3758.11     68.21 o
   1   9   6        4.26        0.33      5.68 o
   2   9   6     2365.92     2179.91     72.82 o
   3   9   6      153.18      172.67     15.98 o
   4   9   6       71.81       81.97     12.22 o
   5   9   6        3.92       -2.31      8.09 o
   6   9   6     1197.95     1162.96     41.10 o
   7   9   6       39.62       37.92     11.31 o
   8   9   6      472.22      384.95     41.05 o
   9   9   6        0.78       11.38     19.90 o
  10   9   6        8.03        3.25     23.44 o
  -9  10   6      207.06      188.90     25.10 o
  -8  10   6        9.92       22.11     10.98 o
  -7  10   6       34.65       39.67     11.84 o
  -6  10   6        1.38       -4.88      9.42 o
  -5  10   6     1120.32     1042.11     37.96 o
  -4  10   6      218.13      197.36     18.05 o
  -3  10   6     2243.69     2116.32     51.27 o
  -2  10   6       21.06       27.54      7.72 o
  -1  10   6      208.34      200.92     17.45 o
   0  10   6      163.84      158.20     12.51 o
   1  10   6      177.83      169.84     14.08 o
   2  10   6       14.65       15.01      7.98 o
   3  10   6     2316.43     2329.77     60.22 o
   4  10   6      225.17      220.85     19.86 o
   5  10   6     1102.36     1020.95     37.83 o
   6  10   6        1.44        7.96      9.24 o
   7  10   6       34.72       19.52     12.53 o
   8  10   6       10.72       12.77     14.14 o
   9  10   6      204.58      280.85     38.50 o
  -9  11   6        8.38        0.18     14.08 o
  -8  11   6      298.96      279.25     25.05 o
  -7  11   6       23.62       34.19     11.43 o
  -6  11   6      894.12      869.08     36.34 o
  -5  11   6      114.11      108.47     15.56 o
  -4  11   6        8.08       10.96      9.19 o
  -3  11   6       28.01       33.19      8.38 o
  -2  11   6     1573.51     1394.37     54.01 o
  -1  11   6        1.61       -6.21      6.97 o
   0  11   6     2628.04     2681.91     67.20 o
   1  11   6        3.88       15.46      7.86 o
   2  11   6     1599.93     1538.15     45.30 o
   3  11   6       28.31       34.46     10.41 o
   4  11   6        7.57       12.42     12.23 o
   5  11   6      111.05      137.66     16.48 o
   6  11   6      888.01      880.02     53.83 o
   7  11   6       23.54        9.51     11.68 o
   8  11   6      305.07      331.79     32.76 o
   9  11   6        8.44       21.92     16.92 o
  -8  12   6        8.17       22.08     12.36 o
  -7  12   6       31.19       28.52     13.68 o
  -6  12   6        0.27       -6.38      9.18 o
  -5  12   6      599.13      579.60     32.26 o
  -4  12   6      120.95      132.77     16.57 o
  -3  12   6     1586.22     1506.94     47.79 o
  -2  12   6        8.20        9.87     15.19 o
  -1  12   6      465.83      457.67     29.93 o
   0  12   6      155.13      140.88     16.78 o
   1  12   6      513.14      510.60     30.75 o
   2  12   6       11.72       14.89      8.71 o
   3  12   6     1710.48     1611.80     64.31 o
   4  12   6      122.28      134.63     16.26 o
   5  12   6      601.10      580.39     31.19 o
   6  12   6        0.33        6.92     11.50 o
   7  12   6       31.41       50.49     15.80 o
   8  12   6        8.33       16.28     16.43 o
  -7  13   6       15.07       20.10     11.76 o
  -6  13   6      426.31      404.82     28.73 o
  -5  13   6       20.39       52.13     12.58 o
  -4  13   6      118.93      131.20     20.63 o
  -3  13   6        6.71        2.22      9.97 o
  -2  13   6      279.11      269.37     24.67 o
  -1  13   6        7.01       37.73     12.67 o
   0  13   6     1761.94     1871.20     63.78 o
   1  13   6       11.56       22.33      9.30 o
   2  13   6      317.39      330.44     23.54 o
   3  13   6        6.58       -6.55      8.87 o
   4  13   6      121.13      135.79     19.02 o
   5  13   6       19.42       25.77     10.08 o
   6  13   6      416.53      425.82     35.32 o
   7  13   6       17.11       -1.15     13.02 o
  -6  14   6        4.78        6.04     10.64 o
  -5  14   6      287.13      291.48     35.51 o
  -4  14   6       33.49       17.58     12.39 o
  -3  14   6      852.15      886.64     84.94 o
  -2  14   6       18.08       27.33     12.41 o
  -1  14   6      431.38      465.76     35.27 o
   0  14   6        0.05        1.33     10.39 o
   1  14   6      419.49      421.48     27.09 o
   2  14   6       21.22        9.36      8.84 o
   3  14   6      856.21      867.20     35.70 o
   4  14   6       31.23       23.02     10.23 o
   5  14   6      288.47      326.93     37.72 o
   6  14   6        4.86       22.84     14.00 o
  -5  15   6       13.05       10.17     23.51 o
  -4  15   6       29.41       53.76     31.25 o
  -3  15   6        0.31        2.92     30.00 o
  -2  15   6      169.91      174.63     26.40 o
  -1  15   6       25.55       19.67     11.99 o
   0  15   6      855.21      969.43     44.41 o
   1  15   6       25.10       35.39     13.17 o
   2  15   6      178.41      171.73     18.47 o
   3  15   6        0.27        0.32      9.69 o
   4  15   6       31.36       25.31     10.82 o
   5  15   6       14.01       20.85     16.79 o
  -4  16   6       21.52       52.11     20.72 o
  -3  16   6      292.38      323.69     38.20 o
  -2  16   6       39.29       86.41     19.99 o
  -1  16   6      106.98      112.65     18.43 o
   0  16   6        2.81       25.83     12.57 o
   1  16   6      102.06       88.47     16.93 o
   2  16   6       36.76       50.88     11.69 o
   3  16   6      291.04      323.43     34.22 o
   4  16   6       21.96       12.36     12.78 o
   0  17   6      270.33      299.16     32.33 o
   1   0   7     7214.76     7882.18    125.23 o
   2   0   7     3223.41     3380.13     58.13 o
   3   0   7        3.60        5.33      4.22 o
   4   0   7     9489.80     8756.05    140.43 o
   5   0   7      324.13      312.15     20.03 o
   6   0   7      140.30      183.13     15.66 o
   7   0   7     1802.53     1642.03     47.82 o
   8   0   7       18.25       15.66      9.39 o
   9   0   7      165.30      220.83     20.17 o
  10   0   7      135.02      175.98     18.74 o
  11   0   7       10.21        4.34      9.17 o
 -11   1   7       32.03       40.67     12.68 o
 -10   1   7      169.85      163.00     18.42 o
  -9   1   7      241.24      290.95     23.30 o
  -8   1   7      196.65      196.28     21.27 o
  -7   1   7      461.80      447.94     24.24 o
  -6   1   7       41.86       46.01      9.71 o
  -5   1   7      153.73      167.17     11.70 o
  -4   1   7     5209.25     5248.76     88.04 o
  -3   1   7      797.34      902.08     20.43 o
  -2   1   7     4800.69     5162.59     86.32 o
  -1   1   7     7163.33     7225.77    113.59 o
   0   1   7      126.20      136.49      7.10 o
   1   1   7     6906.44     6885.28    122.76 o
   2   1   7     4910.06     5342.29     95.39 o
   3   1   7      758.05      834.49     22.83 o
   4   1   7     5171.31     5227.28    110.49 o
   5   1   7      192.02      200.80     15.23 o
   6   1   7       48.39       46.02      9.82 o
   7   1   7      563.01      522.28     23.47 o
   8   1   7      194.16      175.72     17.75 o
   9   1   7      246.00      286.67     22.35 o
  10   1   7      168.19      161.72     17.78 o
  11   1   7       31.81       33.34     24.67 o
 -11   2   7       19.01       12.73     11.85 o
 -10   2   7      278.81      307.94     26.30 o
  -9   2   7       51.75       50.53     12.30 o
  -8   2   7      191.05      187.17     25.36 o
  -7   2   7      867.08      787.05     41.49 o
  -6   2   7       85.53       76.82      9.59 o
  -5   2   7     2335.52     2296.66     45.41 o
  -4   2   7     3868.95     3779.24     66.14 o
  -3   2   7      937.84     1015.42     22.77 o
  -2   2   7     4637.47     4672.32     78.87 o
  -1   2   7     5516.00     5939.68     97.23 o
   0   2   7       11.68        6.52      3.58 o
   1   2   7     5638.31     5983.38    106.43 o
   2   2   7     4654.02     4729.26     86.23 o
   3   2   7      881.05      911.33     28.93 o
   4   2   7     3787.73     3701.94     71.31 o
   5   2   7     2356.48     2333.16     58.22 o
   6   2   7       97.52      121.49     12.88 o
   7   2   7      823.92      758.47     56.42 o
   8   2   7      188.31      189.27     17.67 o
   9   2   7       63.83      111.41     14.48 o
  10   2   7      285.78      296.02     27.97 o
  11   2   7       18.44       34.57     26.73 o
 -11   3   7        9.58       18.03     11.63 o
 -10   3   7      106.39      120.42     16.87 o
  -9   3   7       92.55      103.56     17.45 o
  -8   3   7      226.64      241.01     25.11 o
  -7   3   7     1378.60     1375.21     51.97 o
  -6   3   7      742.67      743.57     27.85 o
  -5   3   7     2027.33     1922.80     43.98 o
  -4   3   7     3376.82     3456.36     68.07 o
  -3   3   7     1397.67     1311.54     30.95 o
  -2   3   7     8116.67     8514.10    148.15 o
  -1   3   7     4132.13     4257.53     70.79 o
   0   3   7        6.12       26.41      5.34 o
   1   3   7     3981.59     4017.52     76.78 o
   2   3   7     7969.09     8237.67    146.48 o
   3   3   7     1356.41     1309.06     27.96 o
   4   3   7     3350.14     3408.45     68.74 o
   5   3   7     2025.58     1986.11     51.36 o
   6   3   7      738.09      742.12     24.61 o
   7   3   7     1420.34     1460.44     42.30 o
   8   3   7      220.85      242.20     23.28 o
   9   3   7       97.97      122.45     18.63 o
  10   3   7      107.26      123.26     22.86 o
  11   3   7        9.03      -12.13     24.84 o
 -11   4   7        7.34       16.42     11.42 o
 -10   4   7      196.45      225.38     25.80 o
  -9   4   7       13.11       10.81     13.72 o
  -8   4   7      191.72      205.33     23.27 o
  -7   4   7      363.12      352.76     22.43 o
  -6   4   7      385.44      367.96     28.20 o
  -5   4   7     1145.85     1176.27     31.59 o
  -4   4   7     1845.15     1845.09     40.56 o
  -3   4   7     1587.68     1697.49     40.86 o
  -2   4   7     2741.34     2332.74     42.12 o
  -1   4   7     6000.05     6400.80    111.51 o
   0   4   7       48.87       58.72      7.30 o
   1   4   7     5795.54     5996.67     93.24 o
   2   4   7     2442.63     2168.74     41.98 o
   3   4   7     1593.91     1694.87     33.84 o
   4   4   7     1693.73     1626.28     39.94 o
   5   4   7     1185.90     1207.95     50.78 o
   6   4   7      379.61      380.88     22.79 o
   7   4   7      401.70      379.22     23.01 o
   8   4   7      196.75      198.84     19.09 o
   9   4   7       13.91       17.29     19.05 o
  10   4   7      184.97      143.54     40.21 o
  11   4   7        8.17       13.60     26.77 o
 -11   5   7        1.00        8.77     14.46 o
 -10   5   7      105.69      106.15     18.90 o
  -9   5   7      229.89      220.17     25.01 o
  -8   5   7      282.80      251.08     26.18 o
  -7   5   7      921.13      903.18     34.06 o
  -6   5   7       36.92       30.97      8.19 o
  -5   5   7      653.55      628.76     25.84 o
  -4   5   7     2615.88     2417.31     69.87 o
  -3   5   7      371.63      371.21     17.64 o
  -2   5   7     1812.34     1638.79     60.82 o
  -1   5   7     2287.59     2277.53     43.21 o
   0   5   7       13.27        5.98      4.06 o
   1   5   7     2389.06     2373.27     44.68 o
   2   5   7     1697.97     1584.59     30.54 o
   3   5   7      352.31      330.55     14.60 o
   4   5   7     2654.71     2531.37     84.41 o
   5   5   7      689.00      722.06     22.86 o
   6   5   7       33.94       42.32      9.75 o
   7   5   7      914.34      926.98     38.44 o
   8   5   7      273.32      277.93     25.56 o
   9   5   7      232.25      247.53     25.87 o
  10   5   7      106.09      116.36     34.71 o
  11   5   7        1.01      -21.98     21.98 o
 -10   6   7       84.17      163.29     40.39 o
  -9   6   7       84.98      105.85     24.20 o
  -8   6   7       33.22       51.97     13.74 o
  -7   6   7     1125.01     1130.19     44.94 o
  -6   6   7      344.97      353.05     33.06 o
  -5   6   7      471.50      402.32     21.35 o
  -4   6   7     3595.20     3441.52     78.54 o
  -3   6   7       66.98       73.05      9.78 o
  -2   6   7     2125.04     2012.17     38.09 o
  -1   6   7     4849.47     4746.13     81.00 o
   0   6   7      960.65      912.18     22.51 o
   1   6   7     4831.37     4762.46     82.13 o
   2   6   7     2013.58     1885.05     39.58 o
   3   6   7       56.65       80.79      8.26 o
   4   6   7     3537.46     3374.31     79.84 o
   5   6   7      454.12      461.13     20.17 o
   6   6   7      321.08      345.00     22.67 o
   7   6   7     1084.89     1044.34     72.43 o
   8   6   7       34.80       27.84     12.95 o
   9   6   7       77.73       75.29     22.02 o
  10   6   7       81.45      105.89     20.51 o
 -10   7   7      108.25       73.95     26.54 o
  -9   7   7       82.07      117.85     21.78 o
  -8   7   7      104.44      104.33     16.70 o
  -7   7   7      311.82      351.22     28.14 o
  -6   7   7       27.21       30.44      9.83 o
  -5   7   7      203.93      212.90     21.48 o
  -4   7   7     2051.46     1878.15     49.65 o
  -3   7   7      504.66      489.41     21.69 o
  -2   7   7     2593.58     2554.00     67.68 o
  -1   7   7     4342.54     4509.43     77.79 o
   0   7   7      288.75      305.31     14.44 o
   1   7   7     4384.12     4440.26     78.39 o
   2   7   7     2742.37     2773.71     52.21 o
   3   7   7      510.70      474.57     26.04 o
   4   7   7     2017.71     1719.96     47.82 o
   5   7   7      188.63      197.44     26.36 o
   6   7   7       25.84       21.41      9.62 o
   7   7   7      323.35      385.64     26.31 o
   8   7   7      108.39      117.30     16.73 o
   9   7   7       79.53       68.31     17.87 o
  10   7   7      106.48       99.21     20.68 o
 -10   8   7       74.08      107.53     24.24 o
  -9   8   7       54.98       45.92     15.74 o
  -8   8   7       29.72       35.55     14.99 o
  -7   8   7      466.65      466.73     35.90 o
  -6   8   7      129.70      146.43     16.05 o
  -5   8   7      460.41      416.24     23.25 o
  -4   8   7     1256.57     1149.09     74.85 o
  -3   8   7      152.10      140.18     17.35 o
  -2   8   7     2085.17     2109.50     48.30 o
  -1   8   7     3543.04     3531.59     72.82 o
   0   8   7        0.83       -4.51      4.51 o
   1   8   7     3740.82     3613.99     81.90 o
   2   8   7     2194.80     2223.14     50.07 o
   3   8   7      141.66      149.06     13.04 o
   4   8   7     1262.70     1256.86     39.72 o
   5   8   7      453.05      424.18     25.03 o
   6   8   7      123.30      132.58     15.71 o
   7   8   7      457.13      473.40     28.96 o
   8   8   7       29.10       37.99     12.17 o
   9   8   7       53.94       71.95     18.44 o
  10   8   7       78.62      111.30     23.18 o
  -9   9   7       42.31       45.77     15.50 o
  -8   9   7      109.51       72.99     16.81 o
  -7   9   7      425.39      350.55     28.54 o
  -6   9   7       66.92       84.29     14.01 o
  -5   9   7      419.25      437.17     25.17 o
  -4   9   7      670.89      629.92     26.81 o
  -3   9   7       58.84       44.97      9.83 o
  -2   9   7     1486.07     1428.17     37.29 o
  -1   9   7     1200.42     1240.96     46.20 o
   0   9   7      141.08      138.06     10.48 o
   1   9   7     1125.23     1132.56     32.03 o
   2   9   7     1549.04     1506.73     38.51 o
   3   9   7       45.26       58.68     11.01 o
   4   9   7      656.40      612.38     27.09 o
   5   9   7      416.35      433.62     28.31 o
   6   9   7       69.85       77.97     16.33 o
   7   9   7      437.98      422.36     41.13 o
   8   9   7      107.10      102.20     19.86 o
   9   9   7       41.61       50.57     19.12 o
  -9  10   7       41.66       52.84     18.64 o
  -8  10   7       24.88       68.58     22.00 o
  -7  10   7      244.68      213.86     20.83 o
  -6  10   7      214.20      262.96     22.08 o
  -5  10   7      270.21      259.99     21.50 o
  -4  10   7      823.49      818.20     32.02 o
  -3  10   7      563.38      543.69     26.41 o
  -2  10   7     1218.42     1217.97     34.29 o
  -1  10   7     1925.29     1918.83     45.75 o
   0  10   7       12.41        9.53      6.74 o
   1  10   7     1929.20     1900.28     45.73 o
   2  10   7     1174.96     1267.35     43.81 o
   3  10   7      562.11      535.15     24.85 o
   4  10   7      796.60      842.40     58.97 o
   5  10   7      273.63      272.10     22.21 o
   6  10   7      220.78      213.63     21.11 o
   7  10   7      246.45      244.77     22.38 o
   8  10   7       26.77       25.28     15.07 o
   9  10   7       41.65       44.44     17.93 o
  -8  11   7       46.94       51.85     15.89 o
  -7  11   7      270.56      277.14     23.50 o
  -6  11   7       80.49       73.38     13.52 o
  -5  11   7      329.28      335.82     24.48 o
  -4  11   7      751.25      676.91     34.16 o
  -3  11   7       45.98       51.55     11.15 o
  -2  11   7      555.30      537.35     22.27 o
  -1  11   7      417.74      446.91     23.25 o
   0  11   7      114.73      110.09     11.89 o
   1  11   7      414.50      491.23     24.28 o
   2  11   7      583.90      587.32     26.54 o
   3  11   7       54.52       75.83     13.09 o
   4  11   7      748.46      640.60     43.31 o
   5  11   7      316.84      325.36     25.00 o
   6  11   7       82.04       66.44     13.64 o
   7  11   7      270.76      289.70     28.74 o
   8  11   7       40.48       18.37     13.76 o
  -8  12   7        9.63       33.87     15.91 o
  -7  12   7      226.29      232.08     22.39 o
  -6  12   7       36.18       55.95     16.52 o
  -5  12   7      177.39      135.51     21.82 o
  -4  12   7      636.15      670.78     30.82 o
  -3  12   7       64.82       91.43     17.66 o
  -2  12   7      445.43      445.48     29.68 o
  -1  12   7      629.02      596.60     41.58 o
   0  12   7        0.13       -8.06      8.06 o
   1  12   7      597.29      576.46     26.38 o
   2  12   7      444.86      509.36     27.97 o
   3  12   7       60.45       79.25     13.30 o
   4  12   7      626.47      621.48     39.96 o
   5  12   7      169.22      172.96     23.34 o
   6  12   7       36.37       63.62     14.04 o
   7  12   7      217.02      190.08     25.27 o
   8  12   7       10.73       37.06     16.98 o
  -7  13   7      105.10      122.32     27.32 o
  -6  13   7       12.58       20.45     14.56 o
  -5  13   7      104.02      129.12     16.77 o
  -4  13   7      409.84      369.46     30.32 o
  -3  13   7      129.71      118.28     19.90 o
  -2  13   7      500.85      467.71     40.63 o
  -1  13   7      957.10     1053.57     49.64 o
   0  13   7       15.40       30.61     11.82 o
   1  13   7      958.88      969.41     36.53 o
   2  13   7      498.41      426.07     26.74 o
   3  13   7      125.62      153.85     17.26 o
   4  13   7      409.57      396.40     34.42 o
   5  13   7       99.81      114.38     18.17 o
   6  13   7       15.26      -14.23     17.18 o
   7  13   7       98.68      146.38     23.37 o
  -6  14   7       28.00       55.56     13.24 o
  -5  14   7      111.03      108.25     19.13 o
  -4  14   7      220.13      254.83     26.50 o
  -3  14   7       46.68       65.68     17.79 o
  -2  14   7      197.32      202.95     29.02 o
  -1  14   7      290.29      254.97     24.98 o
   0  14   7       62.25       72.78     15.51 o
   1  14   7      300.19      239.39     24.92 o
   2  14   7      203.02      228.69     25.22 o
   3  14   7       39.52       65.77     12.93 o
   4  14   7      211.87      260.38     22.34 o
   5  14   7      108.56      102.92     23.24 o
   6  14   7       24.98       23.70     14.84 o
  -5  15   7       14.67       45.96     18.48 o
  -4  15   7      132.96      162.68     41.82 o
  -3  15   7       34.15       56.11     16.42 o
  -2  15   7      287.69      239.96     52.55 o
  -1  15   7      310.22      434.62     41.89 o
   0  15   7        5.14       48.78     14.42 o
   1  15   7      308.65      365.55     35.89 o
   2  15   7      291.03      241.61     21.68 o
   3  15   7       30.90       34.25     11.14 o
   4  15   7      128.88      127.65     17.26 o
   5  15   7       16.67       20.16     14.66 o
  -3  16   7       17.68       19.52     16.70 o
  -2  16   7      105.86      116.71     23.35 o
  -1  16   7      141.38      147.21     25.20 o
   0  16   7        0.87       -1.17     11.09 o
   1  16   7      141.10      121.17     19.52 o
   2  16   7      108.77      151.61     22.14 o
   3  16   7       14.53       39.91     18.09 o
   0   0   8    10666.37    10221.45    228.22 o
   1   0   8        3.90       -0.88      3.39 o
   2   0   8     2724.47     2721.30     48.95 o
   3   0   8      268.47      311.19     16.44 o
   4   0   8       59.56       65.60     14.96 o
   5   0   8      100.02      126.05     13.61 o
   6   0   8     1697.66     1717.73     48.43 o
   7   0   8        7.73       15.56      8.23 o
   8   0   8      861.23      874.07     34.19 o
   9   0   8       67.33       94.66     14.95 o
  10   0   8       38.26       47.94     15.29 o
  11   0   8        0.57       -5.65     13.69 o
 -11   1   8      136.88      163.52     19.78 o
 -10   1   8       37.00       27.26     15.48 o
  -9   1   8      462.00      439.87     29.25 o
  -8   1   8       84.05       88.48     16.34 o
  -7   1   8      121.38      162.42     16.37 o
  -6   1   8      107.57      113.10     13.43 o
  -5   1   8     3811.36     3503.55    108.84 o
  -4   1   8      108.81      116.08     10.18 o
  -3   1   8     5405.10     5430.13    103.27 o
  -2   1   8      495.02      489.78     14.21 o
  -1   1   8     5000.65     5219.74     84.94 o
   0   1   8      479.80      531.24     14.78 o
   1   1   8     4867.46     4968.71     84.07 o
   2   1   8      484.06      470.93     16.27 o
   3   1   8     5369.80     5394.91    100.15 o
   4   1   8      108.45      102.59      8.65 o
   5   1   8     3812.57     3594.93     81.86 o
   6   1   8      111.67      120.06     13.38 o
   7   1   8      119.04      163.45     15.82 o
   8   1   8       83.43       84.21     13.20 o
   9   1   8      465.01      524.99     28.25 o
  10   1   8       36.15       31.47     13.84 o
  11   1   8      146.46      193.20     48.40 o
 -11   2   8        1.70        0.70     11.16 o
 -10   2   8       10.29        9.75      9.71 o
  -9   2   8       18.27       20.85     10.97 o
  -8   2   8     1189.08     1304.50     44.35 o
  -7   2   8       39.51       43.01     10.69 o
  -6   2   8     2155.98     2089.66     57.11 o
  -5   2   8      281.60      251.50     14.73 o
  -4   2   8      545.68      594.75     20.19 o
  -3   2   8      374.46      357.60     12.74 o
  -2   2   8     2534.26     2533.45     46.04 o
  -1   2   8      616.37      775.10     19.28 o
   0   2   8    14446.01    14701.01    228.96 o
   1   2   8      602.39      763.85     21.34 o
   2   2   8     2467.26     2358.30     49.92 o
   3   2   8      381.97      327.98     14.44 o
   4   2   8      502.00      512.63     21.87 o
   5   2   8      286.60      253.76     19.39 o
   6   2   8     2198.42     2129.03     55.94 o
   7   2   8       40.62       36.07     15.68 o
   8   2   8     1177.48     1243.86     41.67 o
   9   2   8       17.77       22.74     13.21 o
  10   2   8        8.46        6.08     15.06 o
  11   2   8        1.62      -11.65     15.80 o
 -11   3   8      161.56      187.58     23.23 o
 -10   3   8        4.44        7.35     10.76 o
  -9   3   8      375.29      355.48     27.01 o
  -8   3   8       48.52       44.27     23.99 o
  -7   3   8       50.56       44.17     11.48 o
  -6   3   8      300.51      286.75     19.94 o
  -5   3   8     1368.13     1277.11     47.66 o
  -4   3   8      390.94      354.06     15.90 o
  -3   3   8     6848.49     6437.45    106.97 o
  -2   3   8       13.14       19.20      4.84 o
  -1   3   8     1944.73     1946.62     37.33 o
   0   3   8        2.05       14.62      5.34 o
   1   3   8     1832.13     1808.15     40.33 o
   2   3   8       16.39       20.22      5.56 o
   3   3   8     6657.61     6388.78    151.80 o
   4   3   8      404.20      352.29     19.07 o
   5   3   8     1308.63     1260.86     38.01 o
   6   3   8      307.37      295.79     19.35 o
   7   3   8       52.22       70.98     11.39 o
   8   3   8       44.92       30.38     13.00 o
   9   3   8      380.52      404.09     30.99 o
  10   3   8        3.96       -0.25     21.69 o
  11   3   8      157.62      193.41     48.52 o
 -10   4   8       26.54       15.68     10.49 o
  -9   4   8       65.41       63.03     13.70 o
  -8   4   8     1173.06     1173.83     50.05 o
  -7   4   8       11.04       13.92      9.88 o
  -6   4   8     1337.30     1232.78     39.34 o
  -5   4   8        4.76        8.15      6.79 o
  -4   4   8      954.67      899.48     25.95 o
  -3   4   8      341.58      328.35     15.90 o
  -2   4   8     1808.84     1817.16     35.67 o
  -1   4   8      582.10      624.16     17.12 o
   0   4   8     8310.25     8494.77    137.05 o
   1   4   8      553.44      625.67     17.42 o
   2   4   8     1849.45     1841.42     36.76 o
   3   4   8      339.35      355.05     16.73 o
   4   4   8     1027.24      942.32     32.49 o
   5   4   8        5.98       16.13      6.69 o
   6   4   8     1333.70     1234.97     34.47 o
   7   4   8       11.23       13.56      9.34 o
   8   4   8     1201.78     1249.25    107.98 o
   9   4   8       65.72       41.54     22.87 o
  10   4   8       27.42       49.28     17.17 o
 -10   5   8       32.44        8.13     12.00 o
  -9   5   8      296.40      270.83     27.67 o
  -8   5   8       19.78       15.22     14.34 o
  -7   5   8       30.21       24.51      9.78 o
  -6   5   8       65.41       50.45     12.97 o
  -5   5   8     1521.83     1487.57     38.11 o
  -4   5   8       76.32       82.76      9.61 o
  -3   5   8     4703.10     4197.58     94.00 o
  -2   5   8      156.80      155.37     12.46 o
  -1   5   8     1767.56     1849.91     39.76 o
   0   5   8      479.24      514.76     22.68 o
   1   5   8     1708.56     1717.11     33.24 o
   2   5   8      162.25      151.50      8.75 o
   3   5   8     4741.96     4448.99     85.02 o
   4   5   8       87.57       74.27      9.60 o
   5   5   8     1533.20     1497.71     38.21 o
   6   5   8       64.47       54.24     11.09 o
   7   5   8       30.69       40.09     10.73 o
   8   5   8       20.63       -2.23     11.53 o
   9   5   8      306.39      330.84     39.79 o
  10   5   8       32.84       30.17     25.49 o
 -10   6   8       42.35       59.75     20.30 o
  -9   6   8        3.77       18.22     13.93 o
  -8   6   8      620.99      635.80     45.45 o
  -7   6   8       37.50       40.23     12.11 o
  -6   6   8     1046.48      903.16     39.91 o
  -5   6   8       44.20       76.91     11.13 o
  -4   6   8      443.00      415.48     23.88 o
  -3   6   8       35.99       37.04      8.64 o
  -2   6   8     2064.92     2155.16     53.14 o
  -1   6   8     1363.70     1332.14     31.75 o
   0   6   8     4991.69     5118.22     87.75 o
   1   6   8     1362.19     1239.77     29.62 o
   2   6   8     2091.70     2093.44     46.49 o
   3   6   8       35.00       30.68      6.93 o
   4   6   8      475.38      482.32     18.31 o
   5   6   8       39.42       39.11      8.60 o
   6   6   8     1034.80     1015.94     48.61 o
   7   6   8       33.77        7.97     10.28 o
   8   6   8      640.07      603.69     58.15 o
   9   6   8        3.80       15.48     12.80 o
  10   6   8       43.20       82.46     19.41 o
 -10   7   8       17.40       27.92     16.61 o
  -9   7   8      204.21      208.61     41.04 o
  -8   7   8       45.60       43.44     13.51 o
  -7   7   8       32.35       15.26     11.62 o
  -6   7   8       82.94       63.52     16.73 o
  -5   7   8     1421.81     1278.30     40.33 o
  -4   7   8       54.75       41.23     12.39 o
  -3   7   8     3985.14     3653.94     84.03 o
  -2   7   8      731.35      624.41     24.99 o
  -1   7   8     2236.05     2228.57     43.69 o
   0   7   8      701.98      645.22     20.39 o
   1   7   8     2176.15     2153.08     45.45 o
   2   7   8      748.54      679.21     20.91 o
   3   7   8     3981.18     3685.89     76.04 o
   4   7   8       53.89       56.92      9.51 o
   5   7   8     1352.41     1288.64     41.68 o
   6   7   8       85.06       79.78     13.07 o
   7   7   8       31.58       25.81     10.73 o
   8   7   8       47.24       40.20     12.81 o
   9   7   8      201.82      243.24     28.34 o
  10   7   8       17.13       39.70     26.42 o
  -9   8   8       17.38       23.69     14.61 o
  -8   8   8      509.13      497.00     59.15 o
  -7   8   8       23.43       29.79     13.09 o
  -6   8   8      889.52      891.06     39.92 o
  -5   8   8       37.20       51.06     10.77 o
  -4   8   8      200.34      215.23     17.23 o
  -3   8   8       95.11      120.31     13.52 o
  -2   8   8     1520.58     1489.68     43.22 o
  -1   8   8      126.22      139.55     10.40 o
   0   8   8     6275.42     6517.40    120.88 o
   1   8   8      112.69      125.07     10.47 o
   2   8   8     1503.16     1502.71     55.99 o
   3   8   8       93.72      119.02     12.18 o
   4   8   8      196.53      180.78     19.45 o
   5   8   8       34.72       41.20     10.59 o
   6   8   8      917.51      927.96     35.74 o
   7   8   8       24.71       33.37     16.37 o
   8   8   8      518.15      491.55     32.52 o
   9   8   8       18.06      -12.71     12.71 o
  -9   9   8      165.69      171.15     33.10 o
  -8   9   8       33.48       25.20     13.69 o
  -7   9   8       14.71        8.21     17.56 o
  -6   9   8       33.34       31.26     10.08 o
  -5   9   8      715.91      620.46     33.28 o
  -4   9   8       26.65       24.21      8.39 o
  -3   9   8     1901.79     1812.62     50.71 o
  -2   9   8      176.67      173.98     15.86 o
  -1   9   8      601.60      582.46     30.95 o
   0   9   8        0.11        4.08      5.64 o
   1   9   8      559.17      557.93     33.28 o
   2   9   8      169.78      175.74     14.21 o
   3   9   8     1873.87     1750.39     51.65 o
   4   9   8       27.02       32.05     10.02 o
   5   9   8      698.38      619.50     29.42 o
   6   9   8       35.23       38.68     14.42 o
   7   9   8       14.05       31.01     10.61 o
   8   9   8       31.97       37.22     16.69 o
   9   9   8      167.60      156.13     25.01 o
  -8  10   8      354.25      371.75     33.08 o
  -7  10   8       42.94       46.22     14.54 o
  -6  10   8      774.48      768.74     42.95 o
  -5  10   8       18.15       18.06      9.49 o
  -4  10   8       53.95       61.41     12.02 o
  -3  10   8       53.76       78.26     12.06 o
  -2  10   8      436.91      447.02     23.39 o
  -1  10   8       50.53       40.40      8.68 o
   0  10   8     1648.95     1769.36     50.83 o
   1  10   8       43.93       51.34      9.12 o
   2  10   8      473.19      495.03     25.35 o
   3  10   8       53.80       58.30     11.43 o
   4  10   8       57.30       61.41     12.50 o
   5  10   8       16.39       14.96     10.01 o
   6  10   8      740.66      746.86     33.57 o
   7  10   8       44.22       54.87     18.19 o
   8  10   8      349.93      342.95     33.26 o
  -8  11   8       20.68       20.66     13.28 o
  -7  11   8        2.93        8.76     20.23 o
  -6  11   8        4.76        6.62     10.70 o
  -5  11   8      774.10      684.41     31.93 o
  -4  11   8       90.38       87.97     14.28 o
  -3  11   8     1207.84     1155.31     40.09 o
  -2  11   8       77.85       84.07     13.20 o
  -1  11   8      265.65      280.34     23.76 o
   0  11   8       24.36        8.66      8.78 o
   1  11   8      282.48      328.45     31.70 o
   2  11   8       79.89       90.75     13.28 o
   3  11   8     1259.49     1202.91     75.56 o
   4  11   8       89.49      102.23     14.61 o
   5  11   8      767.16      742.74     38.41 o
   6  11   8        4.72       16.78     10.24 o
   7  11   8        2.90        7.23     10.52 o
   8  11   8       21.11       50.02     26.55 o
  -7  12   8       13.69       42.12     19.21 o
  -6  12   8      444.14      440.54     29.90 o
  -5  12   8        7.66       29.55     10.74 o
  -4  12   8       19.17        9.69     10.24 o
  -3  12   8       13.79       -2.29     10.45 o
  -2  12   8      567.86      512.26     31.53 o
  -1  12   8      173.67      205.20     24.04 o
   0  12   8     1652.73     1753.89     60.10 o
   1  12   8      178.20      196.90     18.16 o
   2  12   8      594.97      543.15     39.29 o
   3  12   8       13.61       20.94     10.39 o
   4  12   8       22.58       38.78     11.38 o
   5  12   8        7.85       40.83     11.52 o
   6  12   8      435.71      461.80     30.42 o
   7  12   8       13.42       28.40     25.35 o
  -6  13   8        3.37       26.19     11.71 o
  -5  13   8      245.29      293.15     24.16 o
  -4  13   8       18.33       18.94     12.64 o
  -3  13   8      637.78      607.15     35.58 o
  -2  13   8       61.19       39.36     17.04 o
  -1  13   8      316.14      341.70     35.21 o
   0  13   8       12.21       30.94     12.79 o
   1  13   8      313.69      295.49     27.28 o
   2  13   8       62.88       58.02     16.42 o
   3  13   8      670.16      714.70     31.36 o
   4  13   8       14.33       23.86     10.36 o
   5  13   8      245.62      225.54     21.87 o
   6  13   8        3.51        1.09     10.02 o
  -5  14   8        3.01       16.20     12.73 o
  -4  14   8        6.57       -8.57     11.97 o
  -3  14   8       13.98       23.26     15.79 o
  -2  14   8      291.72      327.54     36.16 o
  -1  14   8       55.81      139.89     24.45 o
   0  14   8     1311.66     1320.69     70.67 o
   1  14   8       56.65       83.14     16.28 o
   2  14   8      292.29      299.29     23.47 o
   3  14   8       13.67       17.27     10.12 o
   4  14   8        6.26       26.80     10.03 o
   5  14   8        3.75       15.59     10.51 o
  -4  15   8        5.82       55.89     43.53 o
  -3  15   8      317.39      407.97     41.37 o
  -2  15   8       68.33       81.00     32.89 o
  -1  15   8      136.99      155.02     26.15 o
   0  15   8        0.03       21.71     20.43 o
   1  15   8      134.88      142.88     20.30 o
   2  15   8       67.45       77.94     15.85 o
   3  15   8      319.96      354.73     27.32 o
   4  15   8        4.95       16.70     10.82 o
  -2  16   8       71.92       93.58     22.28 o
  -1  16   8       26.67       51.39     26.05 o
   0  16   8      289.29      319.21     37.62 o
   1  16   8       24.25       36.46     19.31 o
   2  16   8       73.85       68.00     16.41 o
   1   0   9     6407.09     6297.15    103.63 o
   2   0   9     5117.96     4851.75     91.60 o
   3   0   9      346.29      371.89     16.21 o
   4   0   9      721.61      682.91     22.13 o
   5   0   9      759.15      683.84     27.40 o
   6   0   9     1269.46     1283.27     40.72 o
   7   0   9      502.72      478.23     25.46 o
   8   0   9      101.64      122.75     15.73 o
   9   0   9      106.48      108.97     15.41 o
  10   0   9      218.48      204.93     20.40 o
  11   0   9        1.53        6.83     14.36 o
 -11   1   9       11.16       21.24     11.86 o
 -10   1   9      199.76      200.93     20.52 o
  -9   1   9       77.47       95.58     15.28 o
  -8   1   9      132.82      164.90     18.21 o
  -7   1   9      704.26      667.51     29.48 o
  -6   1   9      532.94      491.80     24.35 o
  -5   1   9      755.22      707.73     27.74 o
  -4   1   9     2225.53     2092.70     48.54 o
  -3   1   9      249.53      241.70     13.87 o
  -2   1   9     3100.36     3049.54     54.80 o
  -1   1   9     2334.21     2532.63     47.35 o
   0   1   9      239.67      259.58     10.89 o
   1   1   9     2394.95     2599.25     47.10 o
   2   1   9     3019.17     2980.17     60.75 o
   3   1   9      238.17      222.77     13.28 o
   4   1   9     2230.77     2293.75     56.58 o
   5   1   9      721.67      691.52     27.36 o
   6   1   9      607.26      595.75     25.28 o
   7   1   9      707.93      660.15     28.77 o
   8   1   9      135.02      122.93     15.78 o
   9   1   9       78.13      103.08     17.79 o
  10   1   9      202.13      197.86     23.90 o
  11   1   9       11.73       19.59     20.57 o
 -10   2   9      104.88       98.11     14.91 o
  -9   2   9      187.82      186.43     20.39 o
  -8   2   9      198.79      205.52     19.84 o
  -7   2   9      646.71      641.78     29.47 o
  -6   2   9       73.83       82.73     12.35 o
  -5   2   9      797.59      791.56     25.31 o
  -4   2   9     2049.58     2121.65     48.06 o
  -3   2   9      521.13      490.91     23.13 o
  -2   2   9     1385.09     1392.85     29.97 o
  -1   2   9     4923.74     4708.18     81.06 o
   0   2   9      136.82      174.07      9.46 o
   1   2   9     4939.30     4819.64     89.29 o
   2   2   9     1371.09     1369.37     33.22 o
   3   2   9      490.79      506.21     17.96 o
   4   2   9     1963.60     2070.17     54.33 o
   5   2   9      750.84      732.24     28.34 o
   6   2   9       60.07       56.59     13.37 o
   7   2   9      677.45      681.91     38.48 o
   8   2   9      200.58      177.82     17.58 o
   9   2   9      203.24      203.82     23.13 o
  10   2   9      110.53       76.65     17.66 o
 -10   3   9       23.63       41.73     12.51 o
  -9   3   9       93.66      120.11     16.69 o
  -8   3   9      192.47      192.65     20.04 o
  -7   3   9     1423.24     1353.83     45.66 o
  -6   3   9      462.12      491.54     40.00 o
  -5   3   9      928.32      883.18     28.06 o
  -4   3   9     3104.82     2741.71     59.28 o
  -3   3   9       41.03       45.79      6.50 o
  -2   3   9     2340.75     2222.68     43.91 o
  -1   3   9     4886.23     4869.75     83.70 o
   0   3   9      277.33      330.69     19.13 o
   1   3   9     4911.20     4963.53     91.93 o
   2   3   9     2383.22     2292.57     48.23 o
   3   3   9       36.00       36.06      9.18 o
   4   3   9     2985.77     2705.94     66.46 o
   5   3   9      908.22      945.46     32.29 o
   6   3   9      481.40      481.81     29.47 o
   7   3   9     1434.64     1407.82     44.03 o
   8   3   9      188.03      194.31     24.73 o
   9   3   9       97.69      133.30     19.47 o
  10   3   9       20.73       58.51     17.50 o
 -10   4   9       42.58       44.76     13.16 o
  -9   4   9       59.33       76.19     14.33 o
  -8   4   9       32.61       34.11     10.66 o
  -7   4   9      673.22      650.62     30.56 o
  -6   4   9      183.65      181.33     16.56 o
  -5   4   9      734.62      661.26     26.62 o
  -4   4   9     3590.86     3448.10     79.65 o
  -3   4   9      344.21      321.46     14.01 o
  -2   4   9     1937.41     2003.78     40.77 o
  -1   4   9     2557.18     2596.35     54.85 o
   0   4   9       10.59       11.45      4.48 o
   1   4   9     2555.22     2633.99     49.59 o
   2   4   9     1875.11     2022.78     44.54 o
   3   4   9      331.92      298.32     18.66 o
   4   4   9     3582.20     3327.41     78.85 o
   5   4   9      710.77      666.32     29.00 o
   6   4   9      193.82      203.75     17.45 o
   7   4   9      664.49      653.75     41.11 o
   8   4   9       32.44       47.04     13.71 o
   9   4   9       52.01       43.44     35.48 o
  10   4   9       48.04      104.13     22.71 o
 -10   5   9       79.85       90.30     24.70 o
  -9   5   9       41.04       46.91     13.06 o
  -8   5   9      103.22       96.37     17.48 o
  -7   5   9      613.97      530.73     33.66 o
  -6   5   9      324.25      354.52     28.80 o
  -5   5   9      900.09      780.33     43.72 o
  -4   5   9     2629.72     2477.20     54.97 o
  -3   5   9      116.94      127.83     12.10 o
  -2   5   9     2287.41     2110.95     94.59 o
  -1   5   9     1117.64     1090.26     28.01 o
   0   5   9      670.19      683.61     19.44 o
   1   5   9     1083.25     1016.29     34.47 o
   2   5   9     2409.77     2180.11     40.04 o
   3   5   9       99.32       98.25     10.97 o
   4   5   9     2669.89     2524.72     56.20 o
   5   5   9      948.54      934.84     28.60 o
   6   5   9      309.73      334.24     22.55 o
   7   5   9      616.69      589.73     28.43 o
   8   5   9       96.67      119.74     26.19 o
   9   5   9       44.85       66.07     18.85 o
  10   5   9       82.13      112.08     23.78 o
 -10   6   9       77.86       78.80     53.25 o
  -9   6   9       47.27       40.27     16.12 o
  -8   6   9       60.64       72.06     18.11 o
  -7   6   9      472.26      500.51     31.29 o
  -6   6   9      382.24      342.85     26.56 o
  -5   6   9      631.52      643.43     32.02 o
  -4   6   9      260.26      242.38     17.08 o
  -3   6   9      212.85      226.93     15.89 o
  -2   6   9     2560.23     2574.63     61.83 o
  -1   6   9     1227.33     1195.40     37.07 o
   0   6   9      198.29      193.95     12.97 o
   1   6   9     1354.78     1344.43     28.29 o
   2   6   9     2515.72     2470.94     50.07 o
   3   6   9      215.41      212.86     13.43 o
   4   6   9      263.18      253.72     16.34 o
   5   6   9      660.60      590.47     24.10 o
   6   6   9      386.22      417.32     48.77 o
   7   6   9      453.77      466.48     32.54 o
   8   6   9       58.98       44.08     13.55 o
   9   6   9       41.15       43.30     15.64 o
  10   6   9       75.80       39.56     32.37 o
  -9   7   9       28.17       33.08     14.75 o
  -8   7   9       27.77       22.16     13.05 o
  -7   7   9      314.28      301.69     27.75 o
  -6   7   9       68.82       78.78     15.00 o
  -5   7   9      324.89      357.95     27.15 o
  -4   7   9     1584.11     1423.91     42.74 o
  -3   7   9      127.55      137.31     15.54 o
  -2   7   9     1642.09     1591.19     44.88 o
  -1   7   9     3301.20     3216.96    104.30 o
   0   7   9      244.56      249.08     13.39 o
   1   7   9     3380.50     3228.71     94.85 o
   2   7   9     1664.77     1612.73     46.00 o
   3   7   9      120.62      132.27     13.12 o
   4   7   9     1636.21     1477.25     40.02 o
   5   7   9      353.15      380.40     21.48 o
   6   7   9       75.49       98.58     14.60 o
   7   7   9      321.98      345.38     26.82 o
   8   7   9       29.01       25.58     11.34 o
   9   7   9       29.15       41.73     13.56 o
  -9   8   9       77.73       79.40     19.68 o
  -8   8   9      115.03      121.02     20.09 o
  -7   8   9      332.34      340.88     32.02 o
  -6   8   9       55.49       61.21     14.75 o
  -5   8   9      392.44      347.27     22.05 o
  -4   8   9      665.95      649.98     26.99 o
  -3   8   9       17.96       28.15      8.54 o
  -2   8   9     1042.56     1039.06     69.76 o
  -1   8   9     1398.23     1379.38     41.99 o
   0   8   9      309.35      330.63     15.45 o
   1   8   9     1435.53     1459.83     33.98 o
   2   8   9     1062.58     1077.45     32.28 o
   3   8   9       10.95       17.98      7.53 o
   4   8   9      680.40      645.87     29.73 o
   5   8   9      404.57      384.93     25.28 o
   6   8   9       50.96       45.98     11.53 o
   7   8   9      328.98      368.09     38.52 o
   8   8   9      115.09      133.42     17.60 o
   9   8   9       80.12       95.21     28.51 o
  -9   9   9       66.14       38.17     21.06 o
  -8   9   9       35.98       59.14     15.80 o
  -7   9   9      433.10      453.74     34.25 o
  -6   9   9      177.89      171.98     22.72 o
  -5   9   9      192.87      195.21     17.89 o
  -4   9   9      777.61      753.31     30.64 o
  -3   9   9       35.19       38.87      9.64 o
  -2   9   9     1021.29     1008.78     34.69 o
  -1   9   9      722.06      678.46     27.62 o
   0   9   9       21.61       41.59      7.67 o
   1   9   9      767.98      740.86     25.08 o
   2   9   9     1047.79     1018.91     31.28 o
   3   9   9       33.55       46.10     10.23 o
   4   9   9      791.72      794.33     32.32 o
   5   9   9      192.61      179.80     18.85 o
   6   9   9      184.86      204.27     23.65 o
   7   9   9      426.17      389.47     28.22 o
   8   9   9       33.54       43.89     13.76 o
   9   9   9       65.27       52.85     19.32 o
  -8  10   9       18.99       25.19     13.83 o
  -7  10   9      205.89      233.18     25.78 o
  -6  10   9       54.10       51.56     14.70 o
  -5  10   9      198.25      199.86     19.06 o
  -4  10   9      869.37      863.46     33.81 o
  -3  10   9       79.15       97.27     13.45 o
  -2  10   9      184.88      190.42     17.02 o
  -1  10   9     1207.57     1181.68     38.70 o
   0  10   9        6.00        0.35      9.07 o
   1  10   9     1175.54     1207.54     34.87 o
   2  10   9      214.72      275.64     24.24 o
   3  10   9       86.21       97.17     13.70 o
   4  10   9      895.84      856.03     40.08 o
   5  10   9      178.38      180.87     27.83 o
   6  10   9       56.06       66.27     13.17 o
   7  10   9      200.80      246.75     25.67 o
   8  10   9       18.81        8.58     13.00 o
  -7  11   9      241.47      208.03     36.25 o
  -6  11   9       63.99       47.89     14.59 o
  -5  11   9      218.85      222.78     21.05 o
  -4  11   9      383.21      432.79     26.85 o
  -3  11   9       83.77       82.01     13.61 o
  -2  11   9      527.68      556.31     26.85 o
  -1  11   9      375.04      420.77     28.89 o
   0  11   9       46.23        7.35     19.08 o
   1  11   9      366.83      354.13     24.10 o
   2  11   9      523.82      554.71     38.14 o
   3  11   9       92.00       98.13     14.23 o
   4  11   9      372.82      419.02     27.36 o
   5  11   9      212.64      215.00     22.44 o
   6  11   9       63.13       60.79     12.67 o
   7  11   9      234.81      210.80     21.46 o
  -7  12   9      133.07      157.56     27.90 o
  -6  12   9       27.42       28.07     14.28 o
  -5  12   9      115.04      142.42     20.93 o
  -4  12   9      367.43      391.56     26.54 o
  -3  12   9       40.35       47.79     14.45 o
  -2  12   9      446.25      477.82     36.54 o
  -1  12   9      576.64      675.73     35.73 o
   0  12   9       97.46      132.92     23.07 o
   1  12   9      575.66      677.85     65.33 o
   2  12   9      454.58      440.78     26.80 o
   3  12   9       39.62       54.97     11.79 o
   4  12   9      380.40      382.10     26.78 o
   5  12   9      119.18      158.65     17.36 o
   6  12   9       29.74       34.51     12.06 o
   7  12   9      138.58      168.05     24.51 o
  -6  13   9       38.64       47.25     16.58 o
  -5  13   9       97.36       97.49     15.54 o
  -4  13   9      241.74      296.07     27.61 o
  -3  13   9       21.34       23.45     13.28 o
  -2  13   9      192.33      193.23     28.70 o
  -1  13   9      456.54      415.55     45.74 o
   0  13   9       62.70       42.93     16.00 o
   1  13   9      460.47      497.50     33.06 o
   2  13   9      194.29      244.61     29.07 o
   3  13   9       23.04       20.03     12.08 o
   4  13   9      233.03      242.51     21.89 o
   5  13   9       92.13       89.78     15.30 o
   6  13   9       39.76       80.16     14.67 o
  -5  14   9       35.82      103.06     18.96 o
  -4  14   9      112.61       86.61     16.74 o
  -3  14   9       20.68       61.12     19.84 o
  -2  14   9      195.54      200.01     28.14 o
  -1  14   9      249.96      367.21     38.78 o
   0  14   9        2.05       22.32     14.95 o
   1  14   9      265.20      340.64     38.36 o
   2  14   9      200.94      222.91     24.12 o
   3  14   9       17.10       31.17     10.67 o
   4  14   9      113.41       72.47     13.60 o
   5  14   9       34.45       46.39     13.23 o
  -3  15   9       11.46       19.40     18.09 o
  -2  15   9      101.17      114.67     22.51 o
  -1  15   9      237.14      221.57     79.32 o
   0  15   9       11.23       20.94     15.36 o
   1  15   9      249.14      215.79     29.42 o
   2  15   9      115.86      173.77     22.17 o
   3  15   9       11.48       15.85     12.28 o
   0   0  10      201.15      161.94     14.57 o
   1   0  10     2072.48     2150.33     41.88 o
   2   0  10       85.65       96.76     10.92 o
   3   0  10     4844.94     5033.88     96.55 o
   4   0  10       18.11       18.42      6.85 o
   5   0  10      990.69      957.00     37.98 o
   6   0  10       67.96       52.94     14.51 o
   7   0  10        4.79       12.45      9.74 o
   8   0  10       53.31       40.01     12.07 o
   9   0  10      153.18      166.36     18.71 o
  10   0  10        8.56        7.29      9.65 o
 -10   1  10       15.44       33.47     12.19 o
  -9   1  10        7.83        8.22      9.65 o
  -8   1  10      628.03      604.67     37.94 o
  -7   1  10       61.64       52.77     11.91 o
  -6   1  10      864.94      783.42     31.75 o
  -5   1  10       12.97        6.81      7.59 o
  -4   1  10      343.37      324.30     17.23 o
  -3   1  10      105.66       98.63     10.70 o
  -2   1  10     2606.63     2569.62     54.89 o
  -1   1  10        9.90       25.58      5.81 o
   0   1  10    18234.24    17910.91    278.88 o
   1   1  10        9.45       25.83      6.64 o
   2   1  10     2542.47     2545.96     54.48 o
   3   1  10      104.98      124.18     12.11 o
   4   1  10      388.81      371.07     21.53 o
   5   1  10       14.42       13.78      8.01 o
   6   1  10      966.84      912.46     39.18 o
   7   1  10       62.52       79.71     13.32 o
   8   1  10      640.97      646.33     30.41 o
   9   1  10        6.78       21.92     11.05 o
  10   1  10       17.60       31.71     16.13 o
 -10   2  10       24.45       34.39     12.10 o
  -9   2  10      426.10      423.90     28.82 o
  -8   2  10       19.08       20.85     11.07 o
  -7   2  10       23.19       30.76     11.85 o
  -6   2  10      119.11      111.64     14.57 o
  -5   2  10     1532.55     1427.44     39.01 o
  -4   2  10      612.55      595.39     21.92 o
  -3   2  10     3699.55     3678.83     73.28 o
  -2   2  10       17.81        5.47      6.21 o
  -1   2  10     2608.67     2543.61     48.96 o
   0   2  10      357.30      424.76     18.33 o
   1   2  10     2633.42     2632.23     54.49 o
   2   2  10       19.32       20.86      6.66 o
   3   2  10     3645.51     3495.06     93.28 o
   4   2  10      614.24      631.97     25.95 o
   5   2  10     1698.79     1670.11     50.00 o
   6   2  10      123.56      152.03     16.08 o
   7   2  10       23.30       31.69     10.95 o
   8   2  10       18.82       14.63     13.79 o
   9   2  10      409.54      413.86     33.42 o
  10   2  10       22.57       38.54     15.06 o
 -10   3  10        5.24       23.61     11.83 o
  -9   3  10        8.48       12.69     10.51 o
  -8   3  10      383.17      396.58     27.63 o
  -7   3  10      128.90      110.69     15.75 o
  -6   3  10     1956.27     1796.95     53.87 o
  -5   3  10       48.17       44.70      8.83 o
  -4   3  10      294.79      295.61     17.14 o
  -3   3  10        2.18       10.69      6.35 o
  -2   3  10     2929.68     2806.67     69.32 o
  -1   3  10        5.31       -5.24      5.24 o
   0   3  10     5030.73     5050.27     95.42 o
   1   3  10        6.76        5.43      5.65 o
   2   3  10     2867.94     2838.06     58.75 o
   3   3  10        2.21        4.26      8.31 o
   4   3  10      297.20      308.85     19.92 o
   5   3  10       50.34       50.89     11.03 o
   6   3  10     1961.63     1896.97     53.69 o
   7   3  10      125.58      109.52     14.78 o
   8   3  10      371.58      443.65     33.03 o
   9   3  10        8.31       30.29     13.45 o
  10   3  10        4.92        9.62     15.56 o
 -10   4  10       13.62       37.98     12.88 o
  -9   4  10      394.68      378.18     28.38 o
  -8   4  10       10.75       12.78      9.90 o
  -7   4  10        0.97        9.08      9.90 o
  -6   4  10       55.54       49.30     11.47 o
  -5   4  10     1928.84     1895.36     46.86 o
  -4   4  10       76.80       84.22     11.45 o
  -3   4  10     3410.10     3251.36     67.49 o
  -2   4  10      157.45      143.11     11.37 o
  -1   4  10     1574.83     1501.74     38.75 o
   0   4  10       18.72       29.07      6.74 o
   1   4  10     1603.17     1506.12     44.91 o
   2   4  10      157.20      154.28     11.79 o
   3   4  10     3406.37     3107.25    109.19 o
   4   4  10       71.67       59.35     13.43 o
   5   4  10     1902.68     1781.41    107.09 o
   6   4  10       54.23       54.96     11.48 o
   7   4  10        0.97       14.59     11.03 o
   8   4  10       10.18       10.38     12.22 o
   9   4  10      391.26      398.37     39.23 o
  10   4  10       13.84        5.30     16.16 o
 -10   5  10       17.13       18.48     12.24 o
  -9   5  10        2.68       21.21     14.20 o
  -8   5  10      521.35      472.81     30.49 o
  -7   5  10        2.04        9.12     11.55 o
  -6   5  10     1087.76     1030.55     39.35 o
  -5   5  10       49.23       68.25     11.79 o
  -4   5  10       81.91       99.30     18.51 o
  -3   5  10       74.99      100.19     12.90 o
  -2   5  10     1396.27     1336.24     57.80 o
  -1   5  10       54.51       47.65      8.52 o
   0   5  10     5506.65     5287.48     94.29 o
   1   5  10       59.60       58.61      7.72 o
   2   5  10     1353.87     1284.84     34.72 o
   3   5  10       71.17       58.56     15.83 o
   4   5  10       72.66       83.95     12.37 o
   5   5  10       53.73       61.68     11.87 o
   6   5  10     1059.17      965.38     64.85 o
   7   5  10        2.23       -0.25      9.60 o
   8   5  10      513.16      561.71     44.77 o
   9   5  10        3.14        1.20     13.57 o
  10   5  10       14.89       39.38     17.43 o
  -9   6  10      109.28      117.65     34.16 o
  -8   6  10       23.04       36.90     13.69 o
  -7   6  10        0.47       -8.01     32.27 o
  -6   6  10       73.03       83.25     18.63 o
  -5   6  10     1187.02     1129.20     58.32 o
  -4   6  10      116.68      117.70     16.37 o
  -3   6  10     2850.62     2746.42     70.64 o
  -2   6  10      162.61      177.66     15.36 o
  -1   6  10      819.42      782.81     25.47 o
   0   6  10      603.58      563.12     24.15 o
   1   6  10      761.15      803.49     23.96 o
   2   6  10      167.56      137.10     12.28 o
   3   6  10     2797.23     2602.50     53.95 o
   4   6  10      107.99      113.54     12.43 o
   5   6  10     1157.67     1072.00     34.23 o
   6   6  10       74.26       72.10     12.30 o
   7   6  10        0.38        7.30      9.92 o
   8   6  10       21.88       14.39     13.97 o
   9   6  10      113.90      132.48     23.41 o
  -9   7  10        4.79       29.75     13.94 o
  -8   7  10      359.24      328.74     37.72 o
  -7   7  10       32.86       24.64     12.56 o
  -6   7  10      654.20      669.91     35.42 o
  -5   7  10       36.69       30.44     11.97 o
  -4   7  10      144.24      132.21     17.98 o
  -3   7  10      125.69      147.36     14.88 o
  -2   7  10      786.80      839.53     30.32 o
  -1   7  10       49.96       55.62     10.83 o
   0   7  10     6419.25     5880.69    140.72 o
   1   7  10       56.91       63.27      8.93 o
   2   7  10      801.79      850.16     24.86 o
   3   7  10      127.68      146.23     13.65 o
   4   7  10      142.78      121.40     13.37 o
   5   7  10       32.81       31.23      9.67 o
   6   7  10      655.45      657.39     58.94 o
   7   7  10       32.95       43.40     11.74 o
   8   7  10      355.34      369.52     28.16 o
   9   7  10        4.49       16.92     13.31 o
  -9   8  10       94.11      147.38     63.62 o
  -8   8  10        9.93       41.66     17.58 o
  -7   8  10       35.09       41.42     13.83 o
  -6   8  10        1.04       10.26     11.49 o
  -5   8  10      777.24      675.96     35.71 o
  -4   8  10      101.01      134.66     19.12 o
  -3   8  10     2440.85     2231.75     67.88 o
  -2   8  10       21.37        6.70      7.75 o
  -1   8  10     1562.82     1504.45     44.76 o
   0   8  10      111.70      130.00     12.48 o
   1   8  10     1652.11     1562.19     42.08 o
   2   8  10       25.71       27.79      8.02 o
   3   8  10     2487.36     2377.65     56.08 o
   4   8  10       95.58       99.54     12.89 o
   5   8  10      813.80      765.70     31.99 o
   6   8  10        1.27       11.17      9.69 o
   7   8  10       34.80       45.28     12.16 o
   8   8  10       10.50       24.35     11.10 o
   9   8  10       90.55      120.80     18.79 o
  -8   9  10      158.84      158.95     27.58 o
  -7   9  10       71.56       67.68     16.29 o
  -6   9  10      512.04      510.88     35.37 o
  -5   9  10       23.49       18.24     11.37 o
  -4   9  10      216.17      191.20     18.21 o
  -3   9  10       77.80       91.24     13.09 o
  -2   9  10      575.28      598.31     38.13 o
  -1   9  10      178.05      172.15     16.12 o
   0   9  10     1902.09     1908.87     53.00 o
   1   9  10      179.38      193.10     17.64 o
   2   9  10      517.44      520.40     22.94 o
   3   9  10       78.67       61.08     11.64 o
   4   9  10      217.37      230.12     20.39 o
   5   9  10       20.08       14.72      9.99 o
   6   9  10      500.99      487.02     39.27 o
   7   9  10       69.24       91.26     14.96 o
   8   9  10      153.18      177.35     20.24 o
  -8  10  10       17.81       -7.38     13.30 o
  -7  10  10        6.75       28.52     13.25 o
  -6  10  10        6.66        2.73     11.23 o
  -5  10  10      393.85      344.73     30.24 o
  -4  10  10        0.00       -5.45      7.81 o
  -3  10  10     1183.29     1122.74     39.25 o
  -2  10  10       28.87       49.60     11.10 o
  -1  10  10      459.45      461.15     24.77 o
   0  10  10       41.10       15.24     12.19 o
   1  10  10      473.30      472.64     25.52 o
   2  10  10       27.45       33.03      9.85 o
   3  10  10     1165.58     1134.43     60.25 o
   4  10  10        0.25       19.33     10.07 o
   5  10  10      396.02      382.62     27.33 o
   6  10  10        6.63        1.29     10.60 o
   7  10  10        6.76       27.31     11.70 o
   8  10  10       18.29       15.30     12.04 o
  -7  11  10        3.32       16.55     13.20 o
  -6  11  10      386.36      436.05     34.25 o
  -5  11  10       12.42       23.12     12.17 o
  -4  11  10       59.50       80.74     15.49 o
  -3  11  10        0.18       -3.40      8.72 o
  -2  11  10      496.56      448.84     30.99 o
  -1  11  10      100.08      122.27     20.43 o
   0  11  10     1282.26     1325.83     50.73 o
   1  11  10      101.46      143.79     27.21 o
   2  11  10      483.73      475.34     39.79 o
   3  11  10        0.11       -3.62      8.81 o
   4  11  10       56.71       58.47     12.45 o
   5  11  10       15.36       20.12     15.53 o
   6  11  10      383.74      370.55     28.59 o
   7  11  10        3.73       52.70     13.45 o
  -6  12  10        2.95       23.82     15.88 o
  -5  12  10      295.68      277.66     28.03 o
  -4  12  10        6.82       -1.45      9.13 o
  -3  12  10      854.46      885.61     40.89 o
  -2  12  10       73.41       58.79     15.06 o
  -1  12  10      194.27      211.45     23.33 o
   0  12  10       31.20       60.96     33.10 o
   1  12  10      178.28      171.94     26.58 o
   2  12  10       76.19       74.64     14.46 o
   3  12  10      829.80      778.43     48.47 o
   4  12  10        5.07       11.63      9.42 o
   5  12  10      288.06      271.52     29.53 o
   6  12  10        2.62       13.73     14.15 o
  -5  13  10        6.36       20.26     16.51 o
  -4  13  10       16.04       31.80     13.78 o
  -3  13  10       12.09        1.87     12.24 o
  -2  13  10      234.57      231.02     41.45 o
  -1  13  10       67.14       82.65     24.45 o
   0  13  10      778.48      873.30     51.41 o
   1  13  10       69.03       66.42     17.76 o
   2  13  10      223.39      214.67     22.97 o
   3  13  10       12.01        7.01     11.62 o
   4  13  10       17.30       21.75     11.21 o
   5  13  10        4.60       21.20     14.34 o
  -4  14  10        1.09       15.77     13.97 o
  -3  14  10      357.52      421.91     42.58 o
  -2  14  10       21.71       42.54     17.35 o
  -1  14  10      102.78      124.30     23.26 o
   0  14  10        0.03       33.62     15.72 o
   1  14  10      108.75      124.64     23.85 o
   2  14  10       23.04       57.17     29.71 o
   3  14  10      354.63      311.87     24.60 o
   4  14  10        0.81       25.38     11.55 o
  -2  15  10      185.71      188.23     40.60 o
  -1  15  10       22.20       42.94     29.15 o
   0  15  10      478.66      463.32     58.33 o
   1  15  10       21.13       28.01     16.68 o
   2  15  10      180.74      195.10     29.38 o
   1   0  11     4844.78     4763.63     91.68 o
   2   0  11     1218.04     1164.84     32.02 o
   3   0  11      104.68      110.36     11.53 o
   4   0  11      703.25      691.73     28.06 o
   5   0  11       19.49       13.37     15.74 o
   6   0  11      228.70      191.26     18.73 o
   7   0  11      505.91      478.12     28.42 o
   8   0  11      131.88      128.10     18.21 o
   9   0  11       69.26      116.85     17.01 o
  10   0  11       80.79       83.91     14.99 o
 -10   1  11      112.36      171.57     21.76 o
  -9   1  11      168.56      203.75     20.98 o
  -8   1  11      103.77      107.78     15.37 o
  -7   1  11      666.17      635.13     36.87 o
  -6   1  11      169.80      169.18     17.69 o
  -5   1  11      704.31      611.10     27.59 o
  -4   1  11      990.87     1012.46     30.22 o
  -3   1  11       17.81       14.99      7.47 o
  -2   1  11     1077.53     1142.28     31.63 o
  -1   1  11     1651.08     1493.76     36.97 o
   0   1  11      201.97      244.49     13.83 o
   1   1  11     1596.07     1457.77     36.59 o
   2   1  11     1088.19     1147.47     31.46 o
   3   1  11       22.62       30.57      7.96 o
   4   1  11      959.92     1005.54     35.08 o
   5   1  11      660.88      597.46     27.02 o
   6   1  11      176.32      162.79     17.27 o
   7   1  11      679.81      658.23     30.58 o
   8   1  11      102.99      123.31     16.91 o
   9   1  11      164.86      180.36     19.55 o
  10   1  11      113.46      127.48     21.20 o
 -10   2  11       88.82      103.06     17.17 o
  -9   2  11       21.51       40.23     11.97 o
  -8   2  11       20.06       25.48     10.97 o
  -7   2  11      463.37      473.08     28.82 o
  -6   2  11      360.70      332.53     23.80 o
  -5   2  11      660.82      663.26     29.03 o
  -4   2  11     1121.57     1089.37     32.01 o
  -3   2  11      101.86      122.94     14.62 o
  -2   2  11     1513.34     1451.35     37.46 o
  -1   2  11     2325.30     2272.48     49.87 o
   0   2  11        8.14       -0.11      6.15 o
   1   2  11     2340.05     2186.97     86.13 o
   2   2  11     1617.63     1495.01     69.68 o
   3   2  11       99.56      109.39     14.82 o
   4   2  11     1120.67     1074.40     37.92 o
   5   2  11      646.05      605.46     28.52 o
   6   2  11      374.34      366.39     30.64 o
   7   2  11      479.19      502.17     28.88 o
   8   2  11       17.16       25.65     11.03 o
   9   2  11       17.76       31.69     14.06 o
  10   2  11      101.45      110.68     19.58 o
 -10   3  11      130.54      158.84     20.77 o
  -9   3  11       27.15       36.59     11.86 o
  -8   3  11       58.48       44.74     12.76 o
  -7   3  11      560.72      563.84     30.58 o
  -6   3  11      161.50      190.29     19.24 o
  -5   3  11      238.11      215.25     17.07 o
  -4   3  11      778.30      678.26     24.36 o
  -3   3  11      146.95      155.77     13.47 o
  -2   3  11     1645.19     1655.03     41.22 o
  -1   3  11     2222.40     2156.36     43.68 o
   0   3  11        1.59       -3.89      5.60 o
   1   3  11     2216.19     2131.85     48.43 o
   2   3  11     1640.95     1676.32     51.89 o
   3   3  11      151.70      162.67     15.63 o
   4   3  11      737.28      637.32     27.28 o
   5   3  11      190.26      165.79     17.24 o
   6   3  11      163.97      146.58     16.95 o
   7   3  11      539.05      555.58     41.46 o
   8   3  11       57.57       43.23     19.27 o
   9   3  11       26.43       35.92     16.68 o
  10   3  11      125.46      138.44     27.93 o
  -9   4  11       29.42       41.21     12.64 o
  -8   4  11       21.11       37.53     11.64 o
  -7   4  11      237.86      176.05     20.85 o
  -6   4  11      173.63      201.41     19.71 o
  -5   4  11      309.79      306.16     23.71 o
  -4   4  11     1063.61     1008.96     31.36 o
  -3   4  11      310.62      304.41     17.91 o
  -2   4  11     1084.35      975.66     29.48 o
  -1   4  11     1814.88     1685.02     41.31 o
   0   4  11       81.53      101.10     10.60 o
   1   4  11     1793.22     1728.03     37.29 o
   2   4  11     1077.22     1045.86     34.76 o
   3   4  11      306.50      335.47     27.62 o
   4   4  11     1066.47     1011.65     35.52 o
   5   4  11      312.42      304.86     21.63 o
   6   4  11      174.75      238.36     27.51 o
   7   4  11      235.39      232.29     24.96 o
   8   4  11       23.14       19.99     12.51 o
   9   4  11       30.80       37.41     17.47 o
  -9   5  11       92.27       88.56     16.04 o
  -8   5  11       81.75       75.05     16.66 o
  -7   5  11      351.57      322.12     25.26 o
  -6   5  11       25.76       21.99     16.39 o
  -5   5  11      393.82      392.80     21.78 o
  -4   5  11      635.42      589.88     23.97 o
  -3   5  11      207.60      232.10     18.50 o
  -2   5  11      634.94      618.79     26.37 o
  -1   5  11     1784.34     1711.08     42.23 o
   0   5  11      176.64      200.42     16.55 o
   1   5  11     1834.55     1767.15     38.28 o
   2   5  11      619.49      622.46     23.05 o
   3   5  11      196.44      207.73     18.35 o
   4   5  11      652.73      594.10     26.56 o
   5   5  11      431.14      417.12     24.22 o
   6   5  11       21.79       22.41     11.44 o
   7   5  11      339.27      356.11     29.42 o
   8   5  11       85.13       84.49     23.62 o
   9   5  11       96.72       81.65     20.63 o
  -9   6  11       45.44       74.60     17.82 o
  -8   6  11       44.24       22.81     12.12 o
  -7   6  11      380.79      393.32     32.36 o
  -6   6  11      110.20      111.92     24.39 o
  -5   6  11      128.49      142.33     22.21 o
  -4   6  11      762.76      758.03     37.04 o
  -3   6  11       28.11       37.60     10.43 o
  -2   6  11      755.54      735.63     25.21 o
  -1   6  11     2010.85     1841.36     64.05 o
   0   6  11      615.31      630.81     23.13 o
   1   6  11     1980.80     1795.73     84.01 o
   2   6  11      739.17      716.12     25.39 o
   3   6  11       23.03       18.44      8.04 o
   4   6  11      802.09      795.47     32.21 o
   5   6  11      141.42      147.13     19.48 o
   6   6  11      107.10      138.56     18.91 o
   7   6  11      385.44      417.34     40.09 o
   8   6  11       44.16       76.10     20.01 o
   9   6  11       47.98       68.41     19.98 o
  -9   7  11      107.87      118.65     23.25 o
  -8   7  11        9.69       -1.24     19.82 o
  -7   7  11      238.63      257.82     31.90 o
  -6   7  11      117.91       98.54     17.93 o
  -5   7  11      356.91      351.52     28.57 o
  -4   7  11      983.00      817.31     38.72 o
  -3   7  11       75.70       49.78     13.94 o
  -2   7  11     1196.84     1115.44     36.97 o
  -1   7  11      463.97      485.77     21.41 o
   0   7  11        4.45        4.78      6.74 o
   1   7  11      546.27      506.93     31.60 o
   2   7  11     1172.90     1122.61     33.45 o
   3   7  11       87.15       80.57     11.29 o
   4   7  11      986.79      899.58     30.71 o
   5   7  11      365.21      381.46     22.93 o
   6   7  11      122.45       83.75     14.54 o
   7   7  11      239.76      263.11     27.14 o
   8   7  11        9.20        3.56     11.83 o
   9   7  11      105.97      148.10     23.79 o
  -8   8  11       10.67       14.64     14.75 o
  -7   8  11      197.37      159.87     24.64 o
  -6   8  11      158.02      151.98     21.03 o
  -5   8  11      259.09      246.19     26.84 o
  -4   8  11      621.73      585.36     34.49 o
  -3   8  11       11.78       29.58     12.12 o
  -2   8  11      515.85      531.87     25.87 o
  -1   8  11      563.85      589.64     30.28 o
   0   8  11      421.83      462.20     20.49 o
   1   8  11      530.89      540.40     31.45 o
   2   8  11      544.66      625.04     24.29 o
   3   8  11        7.90       14.33      7.90 o
   4   8  11      610.71      593.93     25.98 o
   5   8  11      259.63      252.34     21.96 o
   6   8  11      149.22      162.04     18.56 o
   7   8  11      191.20      203.77     20.88 o
   8   8  11        8.43        9.37     14.16 o
  -8   9  11       14.07       -0.92     15.57 o
  -7   9  11      180.13      207.40     25.31 o
  -6   9  11      124.46       89.91     25.38 o
  -5   9  11       33.95       60.94     15.70 o
  -4   9  11      490.51      437.46     31.88 o
  -3   9  11       28.62       36.29     10.62 o
  -2   9  11      586.59      610.34     27.50 o
  -1   9  11      791.48      822.73     31.99 o
   0   9  11       48.46       77.45     12.25 o
   1   9  11      789.24      854.40     32.39 o
   2   9  11      582.05      583.96     24.98 o
   3   9  11       21.99       22.19      9.64 o
   4   9  11      483.66      455.53     28.12 o
   5   9  11       35.57       57.13     12.99 o
   6   9  11      122.41      130.67     25.56 o
   7   9  11      184.43      247.30     22.65 o
   8   9  11       14.81       26.11     12.11 o
  -7  10  11      135.52       72.83     25.02 o
  -6  10  11       84.15       79.94     16.51 o
  -5  10  11      202.29      175.60     22.37 o
  -4  10  11      366.41      350.66     45.48 o
  -3  10  11       66.47       52.66     12.17 o
  -2  10  11      479.85      546.17     26.91 o
  -1  10  11      315.59      314.50     30.33 o
   0  10  11       87.39       61.27     15.70 o
   1  10  11      300.22      263.24     24.94 o
   2  10  11      453.99      517.79     43.92 o
   3  10  11       73.09       53.71     12.41 o
   4  10  11      352.47      387.27     26.44 o
   5  10  11      199.15      159.66     18.09 o
   6  10  11       84.87       74.88     16.14 o
   7  10  11      128.53      126.72     17.59 o
  -6  11  11       53.98       50.77     15.69 o
  -5  11  11       47.70       81.13     25.66 o
  -4  11  11      418.43      425.10     33.01 o
  -3  11  11       86.22       60.36     12.88 o
  -2  11  11      160.25      166.01     21.73 o
  -1  11  11      639.28      652.17     35.73 o
   0  11  11       76.74      115.71     18.87 o
   1  11  11      638.36      713.14     44.40 o
   2  11  11      144.54      133.47     33.62 o
   3  11  11       87.05       94.84     13.70 o
   4  11  11      424.01      370.46     26.42 o
   5  11  11       48.12      112.25     16.19 o
   6  11  11       52.53       61.72     19.54 o
  -6  12  11       41.38       29.21     14.54 o
  -5  12  11      107.69      130.25     24.34 o
  -4  12  11      183.73      241.73     26.68 o
  -3  12  11       14.75       11.54     12.72 o
  -2  12  11      137.48      181.33     22.70 o
  -1  12  11      352.43      338.11     29.22 o
   0  12  11       25.67       51.31     17.06 o
   1  12  11      334.74      350.32     66.40 o
   2  12  11      137.57      134.25     23.74 o
   3  12  11       15.39       33.55     14.18 o
   4  12  11      188.09      228.44     21.00 o
   5  12  11      111.55       92.67     14.88 o
   6  12  11       40.35       57.86     14.58 o
  -4  13  11      187.76      134.82     27.72 o
  -3  13  11       13.66        9.13     18.94 o
  -2  13  11      173.61      133.73     23.73 o
  -1  13  11      117.48      147.49     23.48 o
   0  13  11       48.46       70.86     17.76 o
   1  13  11      127.31      148.63     45.52 o
   2  13  11      171.01      152.16     25.39 o
   3  13  11       12.85       16.25     11.42 o
   4  13  11      183.89      215.18     23.39 o
  -3  14  11       19.28       43.57     19.38 o
  -2  14  11       95.62      118.51     25.57 o
  -1  14  11      262.76      218.47     29.85 o
   0  14  11      173.48      207.39     28.54 o
   1  14  11      261.18      260.32     33.77 o
   2  14  11       93.89      113.97     24.49 o
   3  14  11       18.87       22.02     17.05 o
   0   0  12     3953.49     3747.05    121.02 o
   1   0  12      177.72      181.59     13.77 o
   2   0  12     1668.50     1592.26     40.59 o
   3   0  12       39.63       43.57      8.80 o
   4   0  12      784.36      742.71     30.11 o
   5   0  12       29.50       32.44     10.82 o
   6   0  12     1299.14     1231.76     42.82 o
   7   0  12        5.64        7.49      9.31 o
   8   0  12      287.40      351.09     26.25 o
   9   0  12        3.26       -5.51      9.59 o
  -9   1  12      153.47      147.57     21.90 o
  -8   1  12        5.77        0.65      9.36 o
  -7   1  12        3.79       18.02     10.78 o
  -6   1  12       37.97       46.45     12.42 o
  -5   1  12      545.65      594.19     30.72 o
  -4   1  12       83.98       59.80     15.43 o
  -3   1  12     2602.13     2499.92     57.24 o
  -2   1  12       75.87       93.38     11.21 o
  -1   1  12     1256.77     1167.30     32.34 o
   0   1  12       45.82        9.70      8.46 o
   1   1  12     1322.67     1200.73     35.78 o
   2   1  12       80.90       94.48     11.19 o
   3   1  12     2644.90     2551.35     65.61 o
   4   1  12       78.38       81.04     13.29 o
   5   1  12      626.46      672.76     29.28 o
   6   1  12       40.52       34.68     12.18 o
   7   1  12        3.55        0.81     12.66 o
   8   1  12        5.79        8.44     10.55 o
   9   1  12      156.89      140.86     17.68 o
  -9   2  12        3.90       35.03     11.78 o
  -8   2  12      406.26      457.87     30.11 o
  -7   2  12       50.38       49.65     12.32 o
  -6   2  12     1133.51     1106.27     40.88 o
  -5   2  12       30.61       30.67     10.76 o
  -4   2  12      432.53      413.66     20.96 o
  -3   2  12      150.45      129.86     13.25 o
  -2   2  12     1219.13     1162.94     33.18 o
  -1   2  12       24.26       19.12      9.01 o
   0   2  12     4288.37     4307.28    111.11 o
   1   2  12       24.91       18.75      7.55 o
   2   2  12     1214.68     1188.30     39.29 o
   3   2  12      152.41      133.26     16.79 o
   4   2  12      403.17      372.55     23.81 o
   5   2  12       30.44       36.63     15.61 o
   6   2  12     1121.68     1078.06     45.76 o
   7   2  12       47.56       45.03     12.26 o
   8   2  12      404.31      468.39     29.56 o
   9   2  12        3.37       20.26     13.12 o
  -9   3  12       46.67       81.12     15.61 o
  -8   3  12       17.52       36.07     11.75 o
  -7   3  12       19.14        5.91     12.78 o
  -6   3  12       95.74       97.42     15.45 o
  -5   3  12     1681.78     1636.94     51.18 o
  -4   3  12        2.99        2.15      7.10 o
  -3   3  12     2841.98     2745.27     61.81 o
  -2   3  12       75.23       78.75     10.66 o
  -1   3  12      143.40      140.37     15.33 o
   0   3  12       19.40       21.48      7.52 o
   1   3  12      168.91      196.85     14.31 o
   2   3  12       78.01       88.73     13.06 o
   3   3  12     2783.94     2790.54     87.20 o
   4   3  12        3.71        1.00      8.14 o
   5   3  12     1690.51     1559.68     49.07 o
   6   3  12       94.59       77.36     14.43 o
   7   3  12       19.28       27.32     10.99 o
   8   3  12       17.06       35.38     13.37 o
   9   3  12       45.66       56.39     20.19 o
  -9   4  12        5.16       18.50     11.46 o
  -8   4  12      266.76      262.29     23.62 o
  -7   4  12       32.18       41.13     14.13 o
  -6   4  12     1003.92      958.41     37.73 o
  -5   4  12       14.68        3.04      7.95 o
  -4   4  12       20.44       32.10      9.06 o
  -3   4  12      214.36      200.95     19.22 o
  -2   4  12     1059.78     1022.40     30.85 o
  -1   4  12       47.06       36.03     10.03 o
   0   4  12     2566.08     2454.83     55.24 o
   1   4  12       52.22       33.45      8.70 o
   2   4  12     1051.17     1022.38     40.05 o
   3   4  12      212.46      206.76     18.38 o
   4   4  12       29.55       37.68     10.50 o
   5   4  12       15.02        6.84      9.96 o
   6   4  12      997.41      944.10     36.51 o
   7   4  12       34.72       25.64     12.93 o
   8   4  12      260.11      266.04     27.62 o
   9   4  12        5.68        7.74     15.32 o
  -9   5  12      147.64      210.72     22.78 o
  -8   5  12        4.99       22.41     11.32 o
  -7   5  12        7.21       24.37     10.04 o
  -6   5  12        0.55        4.84      9.48 o
  -5   5  12     1146.80     1037.73     34.26 o
  -4   5  12       29.35       35.47      9.60 o
  -3   5  12     1701.07     1625.21     48.85 o
  -2   5  12        5.44       -5.35      9.31 o
  -1   5  12      388.57      433.69     23.68 o
   0   5  12       99.92       92.90     11.48 o
   1   5  12      386.12      387.05     23.15 o
   2   5  12        6.42       -3.94      6.66 o
   3   5  12     1759.44     1641.15     49.13 o
   4   5  12       31.60       16.43     19.68 o
   5   5  12     1153.03     1059.72     45.94 o
   6   5  12        0.76        1.02     10.72 o
   7   5  12        7.46       19.92     12.16 o
   8   5  12        4.39       27.71     20.09 o
   9   5  12      152.60      210.40     31.65 o
  -8   6  12      183.31      192.94     32.99 o
  -7   6  12       41.62       56.95     14.75 o
  -6   6  12     1138.31     1068.05     47.63 o
  -5   6  12       24.65       30.60     12.37 o
  -4   6  12      222.05      219.79     20.16 o
  -3   6  12       34.76       12.74      9.85 o
  -2   6  12      848.63      850.57     32.86 o
  -1   6  12      126.18      113.29     12.24 o
   0   6  12     1484.01     1480.84     42.30 o
   1   6  12      135.12      166.08     16.30 o
   2   6  12      903.41      923.89     32.20 o
   3   6  12       34.28       28.01      8.79 o
   4   6  12      214.58      201.13     21.76 o
   5   6  12       23.08       39.69     11.70 o
   6   6  12     1135.43     1094.19     52.25 o
   7   6  12       43.74       76.29     19.45 o
   8   6  12      175.72      184.87     67.14 o
  -8   7  12        0.90        2.37     17.96 o
  -7   7  12       13.27       18.36     13.61 o
  -6   7  12       61.36       83.33     17.67 o
  -5   7  12      551.57      523.16     30.16 o
  -4   7  12      128.14      116.74     18.61 o
  -3   7  12     1247.62     1177.21     41.03 o
  -2   7  12        1.69        9.90      9.37 o
  -1   7  12      557.58      561.99     31.24 o
   0   7  12       32.21       44.33      9.32 o
   1   7  12      553.07      543.02     26.03 o
   2   7  12        1.98       16.18      8.50 o
   3   7  12     1270.26     1175.59     40.60 o
   4   7  12      127.86       97.32     17.48 o
   5   7  12      577.09      542.01     41.33 o
   6   7  12       62.97       82.25     19.11 o
   7   7  12       13.13       17.40     13.43 o
   8   7  12        0.69      -11.88     11.99 o
  -8   8  12      149.72      151.15     36.26 o
  -7   8  12        5.97        9.96     14.88 o
  -6   8  12      313.29      271.74     27.51 o
  -5   8  12       57.62       73.43     17.93 o
  -4   8  12       93.20      141.85     28.03 o
  -3   8  12      119.91      115.92     20.39 o
  -2   8  12      387.84      411.63     25.16 o
  -1   8  12       18.50       11.64      7.74 o
   0   8  12     1827.51     1727.49     52.68 o
   1   8  12       16.71       25.59      9.91 o
   2   8  12      357.93      321.73     34.92 o
   3   8  12      119.48       89.02     14.02 o
   4   8  12       89.93       71.69     13.95 o
   5   8  12       61.07       77.95     16.74 o
   6   8  12      339.64      359.23     37.44 o
   7   8  12        7.08       24.95     13.72 o
   8   8  12      151.41      202.50     26.13 o
  -7   9  12        5.50        6.34     12.74 o
  -6   9  12        4.26      -10.35     13.31 o
  -5   9  12      292.56      291.29     28.09 o
  -4   9  12       18.11       19.22     12.43 o
  -3   9  12     1242.15     1219.40     49.18 o
  -2   9  12       71.52      107.60     17.97 o
  -1   9  12      272.89      286.53     21.51 o
   0   9  12       91.67      114.56     14.66 o
   1   9  12      265.12      283.04     26.19 o
   2   9  12       63.58       62.94     15.30 o
   3   9  12     1191.14     1112.15     57.67 o
   4   9  12       18.90       33.22     10.83 o
   5   9  12      304.39      316.21     24.63 o
   6   9  12        4.07       10.06     10.55 o
   7   9  12        5.76       24.30     13.23 o
  -6  10  12      208.58      214.83     25.95 o
  -5  10  12       23.56       34.05     13.35 o
  -4  10  12       43.06       30.89     13.41 o
  -3  10  12        7.95       23.67     12.92 o
  -2  10  12      474.68      471.11     26.43 o
  -1  10  12       47.11       65.70     15.93 o
   0  10  12     1526.51     1457.81     55.97 o
   1  10  12       49.59       53.02     15.25 o
   2  10  12      461.28      406.80     30.19 o
   3  10  12        7.98       21.74     11.88 o
   4  10  12       39.26       49.93     14.57 o
   5  10  12       26.34       43.65     11.68 o
   6  10  12      211.95      229.73     22.45 o
  -6  11  12        9.29       14.92     13.60 o
  -5  11  12      180.45      193.87     28.62 o
  -4  11  12       11.09       37.31     14.99 o
  -3  11  12      624.30      722.00     61.69 o
  -2  11  12       13.44       40.54     14.21 o
  -1  11  12      103.74       96.73     17.86 o
   0  11  12        2.06       22.91     13.17 o
   1  11  12       98.12      106.47     29.09 o
   2  11  12       15.38       24.09     14.51 o
   3  11  12      616.53      598.62     56.18 o
   4  11  12       13.57       42.41     12.33 o
   5  11  12      187.37      205.73     21.01 o
   6  11  12        8.96       25.03     11.48 o
  -5  12  12       12.53       18.85     22.12 o
  -4  12  12       25.46       16.34     14.52 o
  -3  12  12       20.42      -14.95     16.08 o
  -2  12  12      265.87      288.69     27.41 o
  -1  12  12        9.25       11.11     15.15 o
   0  12  12      275.25      308.10     34.21 o
   1  12  12       10.91       46.57     25.88 o
   2  12  12      270.79      221.35     30.10 o
   3  12  12       20.25       36.20     22.65 o
   4  12  12       24.13       29.03     12.23 o
   5  12  12       12.17       13.39     11.31 o
  -3  13  12      288.08      339.66     41.22 o
  -2  13  12       26.19       46.15     16.79 o
  -1  13  12       39.40       15.66     15.14 o
   0  13  12        9.59       33.92     16.28 o
   1  13  12       35.55       58.69     23.83 o
   2  13  12       27.16       30.55     15.61 o
   3  13  12      282.31      291.38     34.52 o
  -1  14  12       19.44       37.52     18.00 o
   0  14  12      214.28      233.56     31.76 o
   1  14  12       19.77       34.06     17.14 o
   1   0  13      914.24      901.76     32.94 o
   2   0  13     1659.95     1624.29     42.40 o
   3   0  13       13.73       15.15      9.77 o
   4   0  13      319.45      329.52     23.31 o
   5   0  13       67.10       70.47     14.07 o
   6   0  13       89.33       72.31     14.21 o
   7   0  13      361.95      471.03     30.06 o
   8   0  13       33.68       49.14     12.07 o
   9   0  13        6.00       22.96     12.75 o
  -9   1  13       29.60       42.24     13.59 o
  -8   1  13       17.83       30.39     12.61 o
  -7   1  13      390.95      377.89     30.73 o
  -6   1  13      223.05      218.58     21.35 o
  -5   1  13      533.78      535.83     30.77 o
  -4   1  13     1085.66     1098.23     64.70 o
  -3   1  13        5.96        1.70      7.41 o
  -2   1  13     1043.02      957.58     30.08 o
  -1   1  13     1637.10     1737.77     64.29 o
   0   1  13        3.09       -3.94      8.02 o
   1   1  13     1702.21     1638.62     48.07 o
   2   1  13     1011.07      911.33     29.49 o
   3   1  13        8.00        5.36      9.00 o
   4   1  13     1061.73     1017.22     37.69 o
   5   1  13      533.88      440.84     27.56 o
   6   1  13      228.38      228.02     21.47 o
   7   1  13      395.70      413.16     28.32 o
   8   1  13       21.06       17.20     11.56 o
   9   1  13       31.14       44.47     15.42 o
  -9   2  13       57.13       61.02     17.62 o
  -8   2  13       92.96      118.58     16.99 o
  -7   2  13      307.51      317.42     25.25 o
  -6   2  13       13.29        6.05     14.16 o
  -5   2  13      132.87      171.42     18.55 o
  -4   2  13      830.72      826.75     33.51 o
  -3   2  13      132.88      139.58     14.13 o
  -2   2  13      609.97      593.02     27.31 o
  -1   2  13     1405.35     1324.85     51.54 o
   0   2  13      144.43      174.18     16.88 o
   1   2  13     1404.48     1302.85     40.86 o
   2   2  13      648.75      676.96     28.32 o
   3   2  13      133.57      143.03     16.20 o
   4   2  13      896.55      866.97     62.09 o
   5   2  13      119.91      119.45     16.22 o
   6   2  13       18.87       25.71     11.46 o
   7   2  13      300.69      308.17     24.60 o
   8   2  13       95.27       87.69     14.65 o
   9   2  13       56.20       45.43     19.56 o
  -9   3  13       32.77       38.45     13.84 o
  -8   3  13       51.27       73.34     14.65 o
  -7   3  13      182.46      158.80     22.16 o
  -6   3  13      153.33      173.25     19.56 o
  -5   3  13      359.16      392.15     43.44 o
  -4   3  13      168.87      194.18     16.19 o
  -3   3  13       61.78       68.27     11.00 o
  -2   3  13      665.47      679.68     28.75 o
  -1   3  13     1290.86     1205.67     40.49 o
   0   3  13        0.67       -0.98      8.66 o
   1   3  13     1285.45     1319.16     35.89 o
   2   3  13      633.11      610.66     28.29 o
   3   3  13       61.96       58.94     12.71 o
   4   3  13      159.29      158.78     17.40 o
   5   3  13      361.10      333.31     24.48 o
   6   3  13      152.09      172.91     18.86 o
   7   3  13      177.06      172.53     22.23 o
   8   3  13       51.99       50.62     14.99 o
   9   3  13       29.25       32.64     14.98 o
  -8   4  13       60.92       93.79     22.20 o
  -7   4  13      185.20      203.12     24.04 o
  -6   4  13       20.82        9.43     10.24 o
  -5   4  13      202.33      204.33     23.75 o
  -4   4  13     1525.69     1461.75     41.45 o
  -3   4  13       42.99       38.32      9.67 o
  -2   4  13      538.09      559.17     27.27 o
  -1   4  13     1286.48     1216.75     40.29 o
   0   4  13       19.87       24.46     12.53 o
   1   4  13     1240.63     1178.99     40.71 o
   2   4  13      533.64      614.79     28.29 o
   3   4  13       46.45       46.54     12.05 o
   4   4  13     1527.04     1490.70     47.79 o
   5   4  13      209.74      234.89     21.28 o
   6   4  13       19.11       18.79     12.74 o
   7   4  13      186.32      196.77     24.13 o
   8   4  13       59.09       69.36     16.47 o
  -8   5  13       36.08       24.98     12.21 o
  -7   5  13      229.90      207.58     21.77 o
  -6   5  13       53.58       54.10     13.17 o
  -5   5  13      437.90      380.63     31.67 o
  -4   5  13      742.26      767.76     28.64 o
  -3   5  13       38.16       39.77     11.59 o
  -2   5  13      921.31      967.14     35.34 o
  -1   5  13      643.20      613.40     27.62 o
   0   5  13       51.21       41.26     11.15 o
   1   5  13      583.09      561.83     26.98 o
   2   5  13      958.80      926.66     35.21 o
   3   5  13       44.35       48.73     12.21 o
   4   5  13      800.43      777.88     32.72 o
   5   5  13      428.64      377.84     31.37 o
   6   5  13       54.03       51.30     16.91 o
   7   5  13      228.95      258.11     29.35 o
   8   5  13       33.15       30.65     25.13 o
  -8   6  13       22.50       29.75     15.98 o
  -7   6  13      173.69      247.73     27.01 o
  -6   6  13       46.48       45.40     20.29 o
  -5   6  13       35.64       26.16     11.23 o
  -4   6  13      444.23      449.55     27.41 o
  -3   6  13       37.60       21.78     10.07 o
  -2   6  13      701.69      696.51     30.14 o
  -1   6  13     1455.25     1308.68     42.57 o
   0   6  13       77.70       86.85     11.45 o
   1   6  13     1453.52     1278.16     42.41 o
   2   6  13      695.16      627.30     29.42 o
   3   6  13       40.94       20.66     10.48 o
   4   6  13      450.40      474.34     28.86 o
   5   6  13       34.54       45.60     12.84 o
   6   6  13       49.57       51.42     15.65 o
   7   6  13      158.33      200.11     29.67 o
   8   6  13       23.99       46.34     19.91 o
  -7   7  13      151.80      157.02     21.96 o
  -6   7  13       35.07       46.46     14.93 o
  -5   7  13      219.39      187.75     25.10 o
  -4   7  13      316.29      296.87     24.08 o
  -3   7  13        2.58        8.17     10.06 o
  -2   7  13      271.38      356.47     24.36 o
  -1   7  13      729.47      615.55     28.89 o
   0   7  13        1.25        6.44      8.59 o
   1   7  13      725.69      661.30     29.57 o
   2   7  13      284.94      334.68     23.60 o
   3   7  13        4.76       -8.96     10.01 o
   4   7  13      301.70      287.22     23.34 o
   5   7  13      205.77      175.65     21.57 o
   6   7  13       33.61       43.08     14.39 o
   7   7  13      147.86      159.17     22.48 o
  -7   8  13       91.41      120.80     21.83 o
  -6   8  13       15.22       22.45     11.58 o
  -5   8  13       55.56       55.09     13.56 o
  -4   8  13      372.39      293.99     24.32 o
  -3   8  13      118.19      160.88     18.41 o
  -2   8  13      595.44      586.81     29.72 o
  -1   8  13      658.77      622.39     29.26 o
   0   8  13      290.75      250.40     31.69 o
   1   8  13      665.10      627.59     29.84 o
   2   8  13      610.36      651.54     49.41 o
   3   8  13      110.41      110.95     18.28 o
   4   8  13      376.49      367.82     31.10 o
   5   8  13       48.78       46.71     15.64 o
   6   8  13       17.29       10.59     14.69 o
   7   8  13       88.86      133.23     20.90 o
  -6   9  13       85.67       82.69     19.05 o
  -5   9  13      125.56      109.00     19.48 o
  -4   9  13      289.08      320.06     25.37 o
  -3   9  13       26.10       34.38     14.29 o
  -2   9  13      283.38      259.93     22.61 o
  -1   9  13      454.62      454.53     32.51 o
   0   9  13       17.97       14.66     13.48 o
   1   9  13      439.53      403.66     32.19 o
   2   9  13      276.37      262.28     26.00 o
   3   9  13       23.07       33.45     15.21 o
   4   9  13      275.39      271.11     57.71 o
   5   9  13      125.47      113.51     19.15 o
   6   9  13       89.35       66.80     16.14 o
  -6  10  13        3.27       14.29     13.13 o
  -5  10  13      147.78      152.67     22.37 o
  -4  10  13      256.33      283.79     28.75 o
  -3  10  13       27.77       39.05     14.64 o
  -2  10  13      159.76      189.96     29.07 o
  -1  10  13      279.99      341.89     29.01 o
   0  10  13       20.59       20.21     15.18 o
   1  10  13      260.64      345.83     33.19 o
   2  10  13      150.12      139.37     31.06 o
   3  10  13       27.14       49.58     16.88 o
   4  10  13      254.85      268.82     33.80 o
   5  10  13      144.50      168.71     23.43 o
   6  10  13        2.81        8.42     13.90 o
  -5  11  13       88.33       73.64     34.29 o
  -4  11  13      235.77      311.91     30.17 o
  -3  11  13       35.73       25.64     13.86 o
  -2  11  13      169.41      214.20     40.98 o
  -1  11  13      316.80      315.14     28.63 o
   0  11  13        0.07        8.00     11.55 o
   1  11  13      306.32      255.77     31.41 o
   2  11  13      168.95      244.44     30.50 o
   3  11  13       39.59       48.46     25.17 o
   4  11  13      240.10      291.12     27.79 o
   5  11  13       91.01       97.25     17.39 o
  -4  12  13      136.92      120.07     29.45 o
  -3  12  13       14.89       -1.14     33.26 o
  -2  12  13      138.21      203.01     32.08 o
  -1  12  13      173.89      200.54     24.11 o
   0  12  13        4.15        8.35     28.18 o
   1  12  13      164.99      195.08     27.87 o
   2  12  13      127.97      133.73     24.93 o
   3  12  13       12.74       29.09     26.69 o
   4  12  13      139.55      155.85     20.99 o
  -2  13  13       89.87      177.54     49.21 o
  -1  13  13       94.81      104.09     29.07 o
   0  13  13       18.80       32.49     15.86 o
   1  13  13       90.24       45.83     23.16 o
   2  13  13       90.74      119.04     24.04 o
   0   0  14        0.42      -10.65     10.65 o
   1   0  14      229.10      236.10     19.53 o
   2   0  14        1.36       10.50      9.67 o
   3   0  14     2535.39     2530.77     68.16 o
   4   0  14       18.43       31.26     11.30 o
   5   0  14      737.16      667.32     32.54 o
   6   0  14        3.60       16.33     11.81 o
   7   0  14        1.22        5.97      9.74 o
   8   0  14       20.40        1.57     11.56 o
  -8   1  14      177.11      206.58     22.12 o
  -7   1  14        1.40       11.21     16.49 o
  -6   1  14      410.94      426.23     29.22 o
  -5   1  14       32.44       17.73     12.45 o
  -4   1  14      221.06      183.87     18.79 o
  -3   1  14       34.59       36.75     11.54 o
  -2   1  14      462.51      460.66     26.21 o
  -1   1  14        7.07        7.87      9.09 o
   0   1  14     1640.68     1591.91     54.59 o
   1   1  14        7.66        2.15      9.05 o
   2   1  14      440.75      426.40     30.85 o
   3   1  14       35.34       34.82     11.82 o
   4   1  14      215.75      174.46     18.97 o
   5   1  14       33.19       33.79     12.80 o
   6   1  14      425.43      436.19     41.46 o
   7   1  14        2.07       14.25     10.27 o
   8   1  14      179.07      201.74     22.37 o
  -8   2  14        5.43       18.43     16.10 o
  -7   2  14       10.09       -1.01     10.48 o
  -6   2  14       31.85       33.77     12.51 o
  -5   2  14      473.58      483.72     29.37 o
  -4   2  14       14.80       13.45      9.70 o
  -3   2  14     1060.07      941.51     42.28 o
  -2   2  14       36.10       14.38     10.12 o
  -1   2  14      218.20      237.24     20.31 o
   0   2  14       15.71       29.70     10.79 o
   1   2  14      218.08      234.02     19.56 o
   2   2  14       35.49       45.37     14.95 o
   3   2  14      996.21      997.58     37.28 o
   4   2  14       14.29        8.52     10.43 o
   5   2  14      455.72      452.24     28.98 o
   6   2  14       30.30       12.71     14.99 o
   7   2  14        9.53       16.74     10.82 o
   8   2  14        5.47       27.98     14.55 o
  -8   3  14       88.91      143.49     19.07 o
  -7   3  14       27.03       26.53     13.10 o
  -6   3  14      547.76      585.14     32.19 o
  -5   3  14        7.28       10.38     10.40 o
  -4   3  14       40.10       20.80     10.37 o
  -3   3  14        4.43       26.96     10.59 o
  -2   3  14     1533.81     1590.74     48.22 o
  -1   3  14       44.15       49.75     12.47 o
   0   3  14     1689.82     1644.41     49.52 o
   1   3  14       42.85       47.15     14.88 o
   2   3  14     1528.45     1399.84     46.06 o
   3   3  14        4.44        4.73      9.79 o
   4   3  14       31.19       30.98     12.37 o
   5   3  14        7.51       18.03     13.10 o
   6   3  14      522.06      545.00     38.22 o
   7   3  14       24.80        0.82     11.82 o
   8   3  14       86.30      109.08     20.57 o
  -8   4  14       10.28       36.17     13.89 o
  -7   4  14        1.78        3.54     10.85 o
  -6   4  14        1.45       12.04     15.40 o
  -5   4  14      543.65      541.66     31.13 o
  -4   4  14        7.16       16.37      8.91 o
  -3   4  14     1088.37     1058.59     49.65 o
  -2   4  14      132.41      129.18     16.47 o
  -1   4  14      260.48      276.71     21.90 o
   0   4  14       88.18       88.00     14.32 o
   1   4  14      293.75      310.97     27.35 o
   2   4  14      135.35      138.65     16.14 o
   3   4  14     1136.05     1071.66     39.63 o
   4   4  14        8.67       21.30     22.48 o
   5   4  14      549.82      579.32     32.64 o
   6   4  14        1.79       -4.42     10.58 o
   7   4  14        1.69       25.12     12.39 o
   8   4  14       10.00       28.65     13.95 o
  -7   5  14       11.54       16.29     12.67 o
  -6   5  14      415.21      394.83     27.64 o
  -5   5  14       23.42       56.29     13.33 o
  -4   5  14       26.73       30.98     11.48 o
  -3   5  14       53.55       36.70     15.73 o
  -2   5  14      886.45      811.24     33.52 o
  -1   5  14      144.05      155.46     20.81 o
   0   5  14     1359.64     1197.53     40.92 o
   1   5  14      144.88      144.40     23.09 o
   2   5  14      908.30      846.35     50.29 o
   3   5  14       54.80       41.26     13.27 o
   4   5  14       32.92       45.04     13.45 o
   5   5  14       21.45       45.92     14.11 o
   6   5  14      404.98      415.72     34.13 o
   7   5  14       10.37        8.25     12.15 o
  -7   6  14       20.08       43.20     14.74 o
  -6   6  14        1.61        6.26     21.32 o
  -5   6  14      359.39      319.59     29.90 o
  -4   6  14       40.20       20.14     11.44 o
  -3   6  14      979.93      963.17     37.47 o
  -2   6  14       33.89       44.37     12.73 o
  -1   6  14       71.45       68.34     13.63 o
   0   6  14        0.40       -3.04     10.43 o
   1   6  14       55.10       66.12     16.31 o
   2   6  14       30.02       43.94     11.84 o
   3   6  14     1004.46     1000.02     38.26 o
   4   6  14       36.74       32.17     13.48 o
   5   6  14      358.56      394.55     27.82 o
   6   6  14        1.36        3.50     15.51 o
   7   6  14       20.46       44.05     18.36 o
  -7   7  14        1.23       -4.33     11.99 o
  -6   7  14      197.71      176.53     25.42 o
  -5   7  14        0.45       -3.63     10.41 o
  -4   7  14       29.30       13.17     11.41 o
  -3   7  14       66.45       57.06     13.75 o
  -2   7  14      380.83      446.55     33.20 o
  -1   7  14       74.13       85.89     14.85 o
   0   7  14      890.35      890.75     41.88 o
   1   7  14       71.31       72.85     12.98 o
   2   7  14      393.76      408.21     26.87 o
   3   7  14       67.98       50.71     15.79 o
   4   7  14       29.32       42.26     13.58 o
   5   7  14        0.18        8.47     10.30 o
   6   7  14      207.66      238.70     26.48 o
   7   7  14        1.99        9.07     14.10 o
  -6   8  14       30.34       42.30     18.25 o
  -5   8  14      186.87      194.11     22.51 o
  -4   8  14       47.16       27.21     11.49 o
  -3   8  14      586.78      658.08     32.17 o
  -2   8  14        7.05        7.62     10.41 o
  -1   8  14      154.52      175.92     26.38 o
   0   8  14        6.37        7.74     15.44 o
   1   8  14      148.71      167.50     21.93 o
   2   8  14        5.53       26.03     14.23 o
   3   8  14      577.93      631.52     39.99 o
   4   8  14       48.02       43.27     13.66 o
   5   8  14      183.15      198.44     29.16 o
   6   8  14       29.31       55.41     15.46 o
  -6   9  14      164.62      167.93     26.95 o
  -5   9  14       63.80       73.04     15.55 o
  -4   9  14       23.48       33.03     15.48 o
  -3   9  14        4.63       -7.46     10.30 o
  -2   9  14      293.15      298.31     23.51 o
  -1   9  14       23.63       44.52     17.47 o
   0   9  14      778.07      848.73    120.31 o
   1   9  14       20.73       19.61     17.13 o
   2   9  14      281.99      274.31     36.75 o
   3   9  14        4.64       15.49     11.74 o
   4   9  14       22.39       64.95     20.61 o
   5   9  14       65.42       81.85     20.93 o
   6   9  14      169.29      168.12     23.90 o
  -5  10  14      184.85      217.19     38.04 o
  -4  10  14       35.32       46.32     13.73 o
  -3  10  14      517.81      509.61     31.09 o
  -2  10  14       26.85       46.24     15.80 o
  -1  10  14      153.39      199.09     34.51 o
   0  10  14        0.03       13.99     23.22 o
   1  10  14      151.85      180.27     24.12 o
   2  10  14       25.62       38.65     15.90 o
   3  10  14      504.32      537.31     46.34 o
   4  10  14       37.91       80.95     21.09 o
   5  10  14      183.28      179.88     29.14 o
  -4  11  14       12.26        8.38     11.69 o
  -3  11  14        7.45       12.81     19.49 o
  -2  11  14      230.32      241.58     36.26 o
  -1  11  14        7.78       -3.90     18.62 o
   0  11  14      469.04      549.95    127.82 o
   1  11  14        7.32        7.07     14.27 o
   2  11  14      228.34      246.42     85.16 o
   3  11  14        7.31       -2.66     14.21 o
   4  11  14       13.10       38.11     19.25 o
  -2  12  14       23.05       25.26     21.59 o
  -1  12  14       18.50       31.11     23.39 o
   0  12  14        0.21       29.28     16.02 o
   1  12  14       21.10       23.67     17.49 o
   2  12  14       24.46       24.56     16.02 o
   1   0  15      704.07      711.28     32.74 o
   2   0  15      541.43      476.45     40.22 o
   3   0  15       11.59        4.22     12.32 o
   4   0  15      451.32      440.70     28.34 o
   5   0  15      162.58      178.11     20.25 o
   6   0  15       77.39       82.41     14.94 o
   7   0  15       66.89       58.43     13.86 o
   8   0  15       26.92       38.75     13.39 o
  -7   1  15      164.84      169.11     21.07 o
  -6   1  15       34.47       48.09     14.54 o
  -5   1  15      238.79      254.28     24.43 o
  -4   1  15      413.08      392.97     32.28 o
  -3   1  15      192.73      200.86     24.16 o
  -2   1  15      609.73      610.95     30.46 o
  -1   1  15      640.48      600.13     41.00 o
   0   1  15       23.10       15.61      9.95 o
   1   1  15      628.62      634.04     30.72 o
   2   1  15      613.34      559.34     46.74 o
   3   1  15      181.01      176.03     22.80 o
   4   1  15      417.91      421.94     28.34 o
   5   1  15      242.06      230.72     22.41 o
   6   1  15       30.61       52.66     14.49 o
   7   1  15      175.80      186.22     20.96 o
  -7   2  15      128.59      119.74     25.91 o
  -6   2  15       76.88       58.38     14.23 o
  -5   2  15      249.64      259.87     23.49 o
  -4   2  15      595.79      634.39     38.61 o
  -3   2  15       76.41       98.76     17.80 o
  -2   2  15      314.02      277.11     22.25 o
  -1   2  15      338.92      378.93     25.09 o
   0   2  15       29.80       29.13     17.99 o
   1   2  15      338.05      381.13     30.48 o
   2   2  15      295.80      278.44     27.05 o
   3   2  15       81.29      116.92     19.82 o
   4   2  15      578.39      572.48     31.46 o
   5   2  15      248.88      312.84     25.39 o
   6   2  15       75.01       95.42     16.10 o
   7   2  15      132.12      170.00     20.43 o
  -7   3  15      226.66      258.37     24.85 o
  -6   3  15       18.28       14.30     11.49 o
  -5   3  15      143.38      148.13     36.08 o
  -4   3  15      575.05      595.35     37.77 o
  -3   3  15       82.33       83.31     14.68 o
  -2   3  15       85.50      113.96     16.55 o
  -1   3  15      195.97      220.43     20.65 o
   0   3  15        2.92       15.86     10.66 o
   1   3  15      203.51      246.00     25.66 o
   2   3  15       86.03       96.53     18.00 o
   3   3  15       89.69       91.41     15.26 o
   4   3  15      584.81      555.71     32.21 o
   5   3  15      143.83      136.92     18.36 o
   6   3  15       16.11       26.26     10.99 o
   7   3  15      233.66      242.94     27.46 o
  -7   4  15      151.02      163.87     22.73 o
  -6   4  15       17.66       29.15     11.42 o
  -5   4  15      169.50      137.58     20.79 o
  -4   4  15      428.23      449.41     33.60 o
  -3   4  15      216.41      186.57     19.84 o
  -2   4  15      404.67      422.73     27.14 o
  -1   4  15      249.66      248.74     21.77 o
   0   4  15        0.94       16.06     12.19 o
   1   4  15      259.08      235.62     32.18 o
   2   4  15      394.60      467.35     33.64 o
   3   4  15      221.72      246.07     24.16 o
   4   4  15      442.62      439.87     29.01 o
   5   4  15      168.74      166.70     19.40 o
   6   4  15       17.45       46.17     15.20 o
   7   4  15      141.31      141.45     48.32 o
  -7   5  15       96.56      123.10     18.01 o
  -6   5  15       21.32       15.06     13.00 o
  -5   5  15      139.46      160.13     26.47 o
  -4   5  15      497.57      445.12     31.23 o
  -3   5  15       41.48       28.85     12.39 o
  -2   5  15      149.25      192.27     19.84 o
  -1   5  15      641.35      588.09     30.07 o
   0   5  15       74.82       98.63     24.80 o
   1   5  15      628.53      613.17     42.16 o
   2   5  15      155.09      141.02     21.20 o
   3   5  15       48.27       58.56     14.21 o
   4   5  15      509.30      523.09     33.67 o
   5   5  15      147.93      153.42     22.07 o
   6   5  15       21.33       50.27     15.44 o
   7   5  15       93.27      113.95     27.93 o
  -6   6  15       56.03       57.13     18.84 o
  -5   6  15       76.27       44.12     16.71 o
  -4   6  15      180.01      220.05     26.53 o
  -3   6  15        9.62        8.86     10.73 o
  -2   6  15      394.85      399.61     27.17 o
  -1   6  15      336.55      301.06     23.90 o
   0   6  15        1.05       13.77     12.94 o
   1   6  15      344.97      326.51     29.80 o
   2   6  15      383.30      392.25     34.83 o
   3   6  15       11.90        5.01      9.85 o
   4   6  15      176.00      187.76     23.93 o
   5   6  15       75.68       88.93     17.16 o
   6   6  15       54.29       60.10     14.03 o
  -6   7  15       29.07       43.81     16.52 o
  -5   7  15       80.12       59.86     21.23 o
  -4   7  15      169.38      200.54     21.12 o
  -3   7  15       61.03       87.78     16.05 o
  -2   7  15      242.41      264.34     23.27 o
  -1   7  15      414.55      478.42     34.89 o
   0   7  15       46.62       27.60     13.55 o
   1   7  15      397.89      454.11     42.58 o
   2   7  15      229.04      258.68     27.31 o
   3   7  15       57.87       63.76     23.62 o
   4   7  15      159.18      184.27     35.02 o
   5   7  15       75.42       90.10     18.29 o
   6   7  15       29.79       71.99     20.35 o
  -5   8  15       32.60       21.31     12.51 o
  -4   8  15      203.62      232.74     28.11 o
  -3   8  15       22.73       21.48     11.29 o
  -2   8  15      125.36      154.94     19.00 o
  -1   8  15      360.06      366.46     31.89 o
   0   8  15        1.59       22.24     15.05 o
   1   8  15      354.11      385.02     67.12 o
   2   8  15      123.49      151.80     22.24 o
   3   8  15       21.15       48.13     18.63 o
   4   8  15      199.98      253.88     36.48 o
   5   8  15       35.12       58.35     19.08 o
  -5   9  15       58.26       61.46     15.42 o
  -4   9  15      121.19       99.85     16.22 o
  -3   9  15       42.46       47.47     13.54 o
  -2   9  15      170.99      189.48     23.93 o
  -1   9  15      241.11      271.62     28.63 o
   0   9  15        0.27      -10.92     17.01 o
   1   9  15      231.07      257.32     37.93 o
   2   9  15      170.62      173.92     23.14 o
   3   9  15       42.88       83.18     17.19 o
   4   9  15      111.06      127.68     68.72 o
   5   9  15       53.34       45.57     18.30 o
  -4  10  15      110.89      154.60     20.37 o
  -3  10  15        6.21       -9.34     12.94 o
  -2  10  15       88.42      132.94     21.51 o
  -1  10  15      178.93      229.69     36.07 o
   0  10  15        0.22       -1.77     19.57 o
   1  10  15      187.94      187.80     33.72 o
   2  10  15       77.65      147.47     56.76 o
   3  10  15        6.98       40.65     17.92 o
   4  10  15      112.93      113.34     25.07 o
  -2  11  15      101.66       91.82     28.31 o
  -1  11  15      111.14      133.71     34.11 o
   0  11  15        2.60       45.68     23.25 o
   1  11  15      104.48      169.23     48.94 o
   2  11  15       98.26       79.43     25.96 o
   0   0  16     1372.92     1358.51     92.07 o
   1   0  16       53.05       65.93     14.23 o
   2   0  16      550.02      503.48     35.50 o
   3   0  16        7.84        3.96     14.91 o
   4   0  16       36.68       69.22     17.32 o
   5   0  16        0.01       -4.51     12.49 o
   6   0  16      252.57      286.64     25.20 o
   7   0  16        8.31       12.39     12.23 o
  -7   1  16        4.04       15.32     14.78 o
  -6   1  16        5.82        6.00     11.60 o
  -5   1  16      253.26      242.68     31.51 o
  -4   1  16       36.56       28.81     19.76 o
  -3   1  16      932.08      809.40     41.55 o
  -2   1  16       21.98       30.84     13.77 o
  -1   1  16      304.74      325.19     24.70 o
   0   1  16        2.33       -1.42     10.45 o
   1   1  16      308.79      369.27     30.63 o
   2   1  16       21.05       23.97     14.46 o
   3   1  16      906.10      842.92     42.81 o
   4   1  16       37.03       43.54     15.72 o
   5   1  16      259.56      282.89     24.50 o
   6   1  16        6.21        6.14     11.49 o
   7   1  16        4.23       26.92     16.45 o
  -7   2  16        9.71       31.39     21.35 o
  -6   2  16      311.72      394.58     29.51 o
  -5   2  16       22.72       39.89     16.17 o
  -4   2  16       94.16      111.75     19.23 o
  -3   2  16       40.12       47.87     15.76 o
  -2   2  16      176.15      163.07     19.46 o
  -1   2  16       29.42        9.02     10.76 o
   0   2  16      877.15      807.89     34.27 o
   1   2  16       28.88       22.49     13.70 o
   2   2  16      159.70      169.90     23.05 o
   3   2  16       41.51       33.89     15.70 o
   4   2  16       92.90       98.64     19.77 o
   5   2  16       23.13       34.75     13.46 o
   6   2  16      308.09      309.74     26.26 o
   7   2  16       10.14       29.02     13.04 o
  -6   3  16        8.14        5.02     18.05 o
  -5   3  16      354.15      419.04     33.87 o
  -4   3  16        2.59       -6.98     11.34 o
  -3   3  16      776.28      737.79     39.14 o
  -2   3  16       60.24       64.84     14.37 o
  -1   3  16      187.39      182.49     20.43 o
   0   3  16       14.54        8.56     12.47 o
   1   3  16      176.21      192.85     23.61 o
   2   3  16       57.78       46.34     15.45 o
   3   3  16      739.50      760.56     47.09 o
   4   3  16        3.03        9.46     12.58 o
   5   3  16      349.40      370.26     28.01 o
   6   3  16        7.78       36.48     19.77 o
  -6   4  16      257.72      278.75     29.41 o
  -5   4  16        0.55       24.96     13.87 o
  -4   4  16      100.38       95.28     20.20 o
  -3   4  16        5.50       10.58     10.89 o
  -2   4  16      160.59      163.60     23.34 o
  -1   4  16       66.46       37.05     15.01 o
   0   4  16      780.19      738.76     40.37 o
   1   4  16       65.82       87.19     18.70 o
   2   4  16      156.72      168.64     23.56 o
   3   4  16        5.78        8.00     13.27 o
   4   4  16      101.90      131.85     22.59 o
   5   4  16        0.58       -0.87     10.68 o
   6   4  16      261.12      273.82     34.76 o
  -6   5  16        2.07        6.68     14.70 o
  -5   5  16      126.79      160.26     21.62 o
  -4   5  16       19.55       37.61     14.12 o
  -3   5  16      795.28      732.70     34.22 o
  -2   5  16       15.86       32.97     12.17 o
  -1   5  16      206.00      281.27     28.78 o
   0   5  16        2.45       17.64     13.53 o
   1   5  16      216.74      241.91     27.05 o
   2   5  16       14.77       27.50     18.28 o
   3   5  16      825.58      861.96     44.23 o
   4   5  16       16.91       38.16     16.75 o
   5   5  16      117.77      169.57     22.55 o
   6   5  16        1.92       28.04     14.72 o
  -5   6  16        2.68       -4.26     12.71 o
  -4   6  16       40.41       46.02     16.07 o
  -3   6  16       18.19       38.52     12.63 o
  -2   6  16      495.30      501.24     30.73 o
  -1   6  16       22.05       40.97     15.36 o
   0   6  16     1023.18      983.59     47.09 o
   1   6  16       20.02       23.23     15.96 o
   2   6  16      504.04      488.85     36.74 o
   3   6  16       18.11       48.65     18.47 o
   4   6  16       42.50       66.60     16.87 o
   5   6  16        2.06        1.52     12.40 o
  -5   7  16       81.01       88.64     19.33 o
  -4   7  16        5.81        3.96     10.87 o
  -3   7  16      421.01      431.46     29.43 o
  -2   7  16       21.02       37.21     15.31 o
  -1   7  16      102.65      124.03     27.99 o
   0   7  16        6.87       14.83     28.11 o
   1   7  16      106.36      126.49     20.68 o
   2   7  16       22.02       41.52     19.84 o
   3   7  16      431.13      527.63     92.94 o
   4   7  16        5.97       26.54     16.64 o
   5   7  16       79.86      110.04     19.29 o
  -4   8  16       10.49       11.84     11.19 o
  -3   8  16        4.48       17.02     12.15 o
  -2   8  16      164.47      197.76     25.46 o
  -1   8  16        7.07       -1.16     11.66 o
   0   8  16      529.34      531.15     42.17 o
   1   8  16        5.77       24.16     20.15 o
   2   8  16      167.34      203.53     34.73 o
   3   8  16        4.72       39.06     26.34 o
   4   8  16       11.17       31.73     14.59 o
  -3   9  16      255.86      318.77     41.63 o
  -2   9  16       18.35       68.97     17.72 o
  -1   9  16       79.12       52.77     18.40 o
   0   9  16       10.53        7.87     20.15 o
   1   9  16       82.54       89.23     38.61 o
   2   9  16       16.32       38.99     25.01 o
   3   9  16      255.67      300.13     31.28 o
  -2  10  16       96.05      140.63     31.88 o
  -1  10  16        3.64       13.95     23.69 o
   0  10  16      408.24      419.66     47.97 o
   1  10  16        2.84       11.75     20.49 o
   2  10  16       96.56      208.86     51.88 o
   1   0  17      207.65      227.77     26.21 o
   2   0  17      482.60      493.67     54.15 o
   3   0  17       33.54       66.95     17.14 o
   4   0  17      183.55      208.88     25.84 o
   5   0  17       24.42       28.08     24.40 o
   6   0  17        0.82       10.54     15.13 o
  -6   1  17       23.78       66.21     19.36 o
  -5   1  17       69.83       92.72     19.91 o
  -4   1  17      294.66      280.09     42.28 o
  -3   1  17       11.39       17.92     13.32 o
  -2   1  17      149.18      187.32     24.11 o
  -1   1  17      299.30      311.67     25.06 o
   0   1  17       41.90       51.55     13.05 o
   1   1  17      300.58      253.67     28.02 o
   2   1  17      177.38      175.34     23.65 o
   3   1  17        9.80       21.63     14.30 o
   4   1  17      300.41      364.76     51.07 o
   5   1  17       73.68      129.18     26.95 o
   6   1  17       27.45       45.47     17.32 o
  -6   2  17       22.16       31.99     23.20 o
  -5   2  17       45.47       49.10     18.18 o
  -4   2  17      234.96      221.69     36.77 o
  -3   2  17      142.39      161.01     22.66 o
  -2   2  17      211.77      231.76     33.97 o
  -1   2  17      363.51      409.74     28.14 o
   0   2  17        2.53       -7.32     11.17 o
   1   2  17      372.58      402.12     33.99 o
   2   2  17      202.85      186.73     24.20 o
   3   2  17      139.41      150.34     22.45 o
   4   2  17      226.80      199.71     31.40 o
   5   2  17       43.24       75.70     18.84 o
   6   2  17       22.26       53.47     22.60 o
  -5   3  17       94.59      112.58     19.93 o
  -4   3  17      170.51      192.37     23.97 o
  -3   3  17       52.89       43.17     20.48 o
  -2   3  17      128.31      153.99     18.57 o
  -1   3  17      144.38      158.42     19.26 o
   0   3  17       22.77       20.45     14.43 o
   1   3  17      146.29      163.52     22.78 o
   2   3  17      127.29      114.97     20.19 o
   3   3  17       52.60       51.74     16.70 o
   4   3  17      172.78      217.03     26.20 o
   5   3  17       93.89      111.15     32.15 o
  -5   4  17       41.61       80.87     19.27 o
  -4   4  17      258.09      266.83     28.10 o
  -3   4  17       61.33       43.17     14.33 o
  -2   4  17      120.12      151.02     19.16 o
  -1   4  17      171.52      218.80     26.69 o
   0   4  17        1.19       12.59     13.25 o
   1   4  17      176.56      221.40     26.52 o
   2   4  17      131.04      154.40     23.08 o
   3   4  17       62.24       81.60     18.91 o
   4   4  17      257.09      342.88     32.44 o
   5   4  17       46.43       72.26     28.92 o
  -5   5  17       65.36       70.93     18.02 o
  -4   5  17      190.28      254.41     27.95 o
  -3   5  17       45.65       51.71     15.67 o
  -2   5  17      157.10      175.84     19.90 o
  -1   5  17      330.19      325.90     31.07 o
   0   5  17       63.93       71.07     17.05 o
   1   5  17      339.07      380.58     37.98 o
   2   5  17      136.60      181.91     24.30 o
   3   5  17       46.63       67.08     17.80 o
   4   5  17      186.03      254.84     38.96 o
   5   5  17       65.02       83.49     26.70 o
  -4   6  17       69.17       70.79     23.16 o
  -3   6  17       14.74       18.18     14.83 o
  -2   6  17      110.93      104.30     19.52 o
  -1   6  17      190.85      194.80     24.94 o
   0   6  17        0.01       18.57     13.99 o
   1   6  17      186.32      232.62     26.75 o
   2   6  17      120.57      154.27     24.49 o
   3   6  17       14.17        8.82     19.73 o
   4   6  17       70.63      122.40     28.61 o
  -3   7  17        8.60       39.83     13.46 o
  -2   7  17       49.33       88.07     26.45 o
  -1   7  17      200.61      180.28     42.43 o
   0   7  17        2.28       27.70     13.72 o
   1   7  17      205.68      232.16     36.63 o
   2   7  17       50.59       72.97     44.98 o
   3   7  17        7.66       45.80     21.58 o
  -2   8  17      152.85      168.28     36.21 o
  -1   8  17       90.37       93.48     18.78 o
   0   8  17       11.49       32.49     15.09 o
   1   8  17       89.03      138.82     31.29 o
   2   8  17      159.63      188.19     37.86 o
   0   9  17        0.08       -9.23     21.67 o
   0   0  18      124.90      148.89     26.69 o
   1   0  18       70.72       68.87     18.29 o
   2   0  18        5.00       33.90     13.83 o
   3   0  18      367.45      442.98     51.37 o
   4   0  18        0.35       17.07     15.38 o
   5   0  18      152.36      162.59     25.44 o
  -4   1  18       13.96       27.25     15.39 o
  -3   1  18       20.04       26.75     32.58 o
  -2   1  18      257.70      245.44     27.01 o
  -1   1  18        3.83       23.22     13.03 o
   0   1  18      527.32      518.65     50.77 o
   1   1  18        3.76       15.37     16.82 o
   2   1  18      248.31      239.07     27.36 o
   3   1  18       20.74       29.96     17.89 o
   4   1  18       11.18       51.68     17.65 o
  -4   2  18        9.30       28.86     14.75 o
  -3   2  18      282.55      302.68     30.08 o
  -2   2  18       36.11       56.84     15.02 o
  -1   2  18       99.34      129.85     17.37 o
   0   2  18       51.60      122.22     20.23 o
   1   2  18      104.63      147.39     25.65 o
   2   2  18       35.24       23.99     14.94 o
   3   2  18      277.66      306.60     31.28 o
   4   2  18       10.57       22.41     15.24 o
  -4   3  18        8.82       18.09     15.15 o
  -3   3  18       11.62       57.99     15.51 o
  -2   3  18       67.72       67.47     16.29 o
  -1   3  18        1.77        6.36     21.19 o
   0   3  18      448.66      405.40     34.99 o
   1   3  18        1.53       13.52     23.15 o
   2   3  18       66.86       93.03     25.88 o
   3   3  18       11.73       45.28     19.14 o
   4   3  18        7.19       12.83     14.68 o
  -4   4  18        3.15       32.55     15.72 o
  -3   4  18      309.67      311.37     29.89 o
  -2   4  18        5.68       20.31     13.99 o
  -1   4  18      175.92      239.05     39.75 o
   0   4  18        6.78       20.83     14.48 o
   1   4  18      165.03      218.58     27.77 o
   2   4  18        6.37       29.09     14.77 o
   3   4  18      300.39      353.52     33.68 o
   4   4  18        3.47       30.29     16.36 o
  -3   5  18        9.63       31.13     15.88 o
  -2   5  18       69.53       61.82     17.77 o
  -1   5  18        9.30       36.88     15.48 o
   0   5  18      427.37      520.63     39.82 o
   1   5  18       10.29       48.01     15.30 o
   2   5  18       74.35      135.02     21.85 o
   3   5  18        9.43       20.11     15.37 o
  -2   6  18       15.16       29.54     17.50 o
  -1   6  18       87.13      134.53     22.20 o
   0   6  18       12.01       48.11     17.25 o
   1   6  18       81.92      108.38     20.86 o
   2   6  18       16.62       36.07     14.98 o
  -1   7  18        8.54       21.24     15.08 o
   0   7  18      311.00      432.59     55.40 o
   1   7  18        8.88       43.67     16.20 o
   1   0  19      225.86      311.27     39.72 o
   2   0  19      116.19      149.48     22.73 o
   3   0  19        4.74       37.14     18.99 o
  -3   1  19       15.85       35.52     20.19 o
  -2   1  19      196.66      205.64     26.20 o
  -1   1  19      111.30      138.86     21.81 o
   0   1  19       20.05       59.48     15.38 o
   1   1  19      110.90      182.35     37.66 o
   2   1  19      201.38      213.25     44.18 o
   3   1  19       12.99       11.55     21.24 o
  -2   2  19       93.54      138.78     22.01 o
  -1   2  19      126.08      157.11     26.87 o
   0   2  19        0.53       48.74     19.94 o
   1   2  19      119.78      140.13     25.76 o
   2   2  19       92.25      122.10     22.39 o
  -2   3  19       99.13      120.65     21.40 o
  -1   3  19      198.99      211.76     33.23 o
   0   3  19       12.15       49.82     16.31 o
   1   3  19      199.01      261.84     31.98 o
   2   3  19       91.58      127.69     22.43 o
  -1   4  19       79.97      102.26     20.75 o
   0   4  19        0.60        2.11     22.17 o
   1   4  19       81.84      127.99     21.57 o
 
